# Supplementary material for: 1,3,5-Trichloro-2-methoxy­benzene
Source: Acta Crystallogr Sect E Struct Rep Online. 2008 Jan 11;64(Pt 2):o424. doi: 10.1107/S160053680800055X (PMC2960267; doi:10.1107/S160053680800055X)
Supplement: Supplementary file 1 [file e-64-0o424-sup1.cif]

##############################################################################
###                                                                        ###
###        Electronic paper (Acta Crystallographica Section E)             ###
###                                                                        ###
##############################################################################
#                                                                            #
# This CIF contains the data in a paper accepted for publication in Acta     #
# Crystallographica Section E. It conforms to the requirements of Notes      #
# for Authors for Section E, and has been peer reviewed under the auspices   #
# of the IUCr Commission on Journals.                                        #
#                                                                            #
# Full details of the Crystallographic Information File format               #
# are given in the paper "The Crystallographic Information File (CIF):       #
# a New Standard Archive File for Crystallography" by S. R. Hall, F. H.      #
# Allen and I. D. Brown [Acta Cryst. (1991), A47, 655-685].                  #
#                                                                            #
# The current version of the core CIF dictionary is obtainable from          #
# ftp://ftp.iucr.org/pub/cif_core.dic. The current version number is 2.1.    #
#                                                                            #
# Software is freely available for graphical display of the structure(s) in  #
# this CIF.  For information consult the CIF home page http://www.iucr.org/  #
# cif/home.html                                                              #
#                                                                            #
##############################################################################
                                             
data_I
_audit_creation_method     SHELXL97
_chemical_name_systematic
;
1,3,5-Trichloro-2-methoxybenzene
;
_chemical_name_common     ?
_chemical_formula_moiety     'C7 H5 Cl3 O'
_chemical_formula_sum     'C7 H5 Cl3 O'
_chemical_formula_iupac     'C7 H5 Cl3 O'
_chemical_formula_weight     211.46
_chemical_melting_point     ?
_symmetry_cell_setting     monoclinic
_symmetry_space_group_name_H-M     'P 21/n'
_symmetry_space_group_name_Hall     '-P 2yn'
loop_
    _symmetry_equiv_pos_as_xyz
    'x, y, z'
    '-x+1/2, y+1/2, -z+1/2'
    '-x, -y, -z'
    'x-1/2, -y-1/2, z-1/2'
_cell_length_a     14.7538(5)
_cell_length_b     3.9846(2)
_cell_length_c     15.4810(7)
_cell_angle_alpha     90.00
_cell_angle_beta     115.5031(19)
_cell_angle_gamma     90.00
_cell_volume     821.42(6)
_cell_formula_units_Z     4
_cell_measurement_reflns_used     2156
_cell_measurement_theta_min     1.00
_cell_measurement_theta_max     27.48
_cell_measurement_temperature     90.0(2)
_exptl_crystal_description     block
_exptl_crystal_colour     colourless
_exptl_crystal_size_max     0.25
_exptl_crystal_size_mid     0.25
_exptl_crystal_size_min     0.12
_exptl_crystal_density_diffrn     1.710
_exptl_crystal_density_meas     ?
_exptl_crystal_density_method     'not measured'
_exptl_crystal_F_000     424
_exptl_absorpt_coefficient_mu     1.047
_exptl_absorpt_correction_type     multi-scan
_exptl_absorpt_process_details     '(SCALEPACK; Otwinowski & Minor, 1997)'
_exptl_absorpt_correction_T_min     0.7798
_exptl_absorpt_correction_T_max     0.8846
_exptl_special_details
;
 ?
;
_diffrn_ambient_temperature     90.0(2)
_diffrn_radiation_type     MoK\a
_diffrn_radiation_wavelength     0.71073
_diffrn_radiation_source     'fine-focus sealed tube'
_diffrn_radiation_monochromator     graphite
_diffrn_measurement_device_type     'Nonius KappaCCD area-detector'
_diffrn_measurement_method     '\w scans at fixed \c = 55\%'
_diffrn_detector_area_resol_mean     18
_diffrn_reflns_number     13489
_diffrn_reflns_av_R_equivalents     0.0202
_diffrn_reflns_av_sigmaI/netI     0.0288
_diffrn_reflns_theta_min     1.59
_diffrn_reflns_theta_max     27.49
_diffrn_reflns_theta_full     27.49
_diffrn_measured_fraction_theta_max     1.000
_diffrn_measured_fraction_theta_full     1.000
_diffrn_reflns_limit_h_min     -18
_diffrn_reflns_limit_h_max     19
_diffrn_reflns_limit_k_min     -5
_diffrn_reflns_limit_k_max     5
_diffrn_reflns_limit_l_min     -20
_diffrn_reflns_limit_l_max     19
_diffrn_standards_number     0
_diffrn_standards_interval_count     .
_diffrn_standards_interval_time     .
_diffrn_standards_decay_%     ?
_refine_special_details
;
 Refinement of F^2^ against ALL reflections.  The weighted R-factor wR and
 goodness of fit S are based on F^2^, conventional R-factors R are based
 on F, with F set to zero for negative F^2^. The threshold expression of
 F^2^ > 2\s(F^2^) is used only for calculating R-factors(gt) etc. and is
 not relevant to the choice of reflections for refinement.  R-factors based
 on F^2^ are statistically about twice as large as those based on F, and R-
 factors based on ALL data will be even larger.
;
_reflns_number_total     1888
_reflns_number_gt     1558
_reflns_threshold_expression     I>2\s(I)
_refine_ls_structure_factor_coef     Fsqd
_refine_ls_matrix_type     full
_refine_ls_R_factor_all     0.0413
_refine_ls_R_factor_gt     0.0297
_refine_ls_wR_factor_gt     0.0645
_refine_ls_wR_factor_ref     0.0703
_refine_ls_goodness_of_fit_ref     1.130
_refine_ls_restrained_S_all     1.130
_refine_ls_number_reflns     1888
_refine_ls_number_parameters     101
_refine_ls_number_restraints     0
_refine_ls_hydrogen_treatment     constr
_refine_ls_weighting_scheme     calc
_refine_ls_weighting_details
       'calc w = 1/[\s^2^(Fo^2^)+(0.0244P)^2^+0.6499P] where P=(Fo^2^+2Fc^2^)/3'
_atom_sites_solution_hydrogens     geom
_atom_sites_solution_primary     direct
_atom_sites_solution_secondary     difmap
_refine_ls_shift/su_max     0.001
_refine_ls_shift/su_mean     0.000
_refine_diff_density_max     0.350
_refine_diff_density_min     -0.309
_refine_ls_extinction_method     none
_refine_ls_extinction_coef     ?
loop_
    _atom_type_symbol
    _atom_type_description
    _atom_type_scat_dispersion_real
    _atom_type_scat_dispersion_imag
    _atom_type_scat_source
    'C' 'C' .0033 .0016 'International Tables Vol C Tables 4.2.6.8 and 6.1.1.4'
    'H' 'H' .0000 .0000 'International Tables Vol C Tables 4.2.6.8 and 6.1.1.4'
    'O' 'O' .0106 .0060 'International Tables Vol C Tables 4.2.6.8 and 6.1.1.4'
    'Cl' 'Cl' .1484 .1585
                         'International Tables Vol C Tables 4.2.6.8 and 6.1.1.4'
_computing_data_collection     'COLLECT (Nonius, 1998)'
_computing_cell_refinement     'SCALEPACK (Otwinowski & Minor, 1997)'
_computing_data_reduction     'DENZO-SMN (Otwinowski & Minor, 1997)'
_computing_structure_solution     'SHELXS97 (Sheldrick, 2008)'
_computing_structure_refinement     'SHELXL97 (Sheldrick, 2008)'
_computing_molecular_graphics     'XP in SHELXTL (Sheldrick, 1994)'
_computing_publication_material
                                'SHELX97 (Sheldrick, 2008) and local procedures'
loop_
    _atom_site_type_symbol
    _atom_site_label
    _atom_site_fract_x
    _atom_site_fract_y
    _atom_site_fract_z
    _atom_site_U_iso_or_equiv
    _atom_site_adp_type
    _atom_site_calc_flag
    _atom_site_refinement_flags
    _atom_site_occupancy
    _atom_site_disorder_assembly
    _atom_site_disorder_group
    Cl Cl1 0.65436(3) 0.31728(13) 0.83292(3) 0.02202(13) Uani d . 1 . .
    Cl Cl2 0.36963(3) 0.90882(13) 0.91077(3) 0.01965(12) Uani d . 1 . .
    Cl Cl3 0.32350(3) 0.84337(13) 0.54775(3) 0.02053(13) Uani d . 1 . .
    O O1 0.51708(9) 0.4751(4) 0.63059(9) 0.0189(3) Uani d . 1 . .
    C C1 0.48575(13) 0.5887(5) 0.69659(13) 0.0161(4) Uani d . 1 . .
    C C2 0.54027(13) 0.5242(5) 0.79404(13) 0.0161(4) Uani d . 1 . .
    C C3 0.50643(13) 0.6209(5) 0.86111(13) 0.0162(4) Uani d . 1 . .
    H H3 0.5447 0.5753 0.9273 0.019 Uiso calc R 1 . .
    C C4 0.41531(14) 0.7858(5) 0.82874(13) 0.0164(4) Uani d . 1 . .
    C C5 0.35818(13) 0.8564(5) 0.73309(13) 0.0158(4) Uani d . 1 . .
    H H5 0.2958 0.9705 0.7126 0.019 Uiso calc R 1 . .
    C C6 0.39426(13) 0.7561(5) 0.66748(12) 0.0147(4) Uani d . 1 . .
    C C7 0.58710(16) 0.6940(6) 0.61549(15) 0.0253(5) Uani d . 1 . .
    H H7A 0.5565 0.9156 0.5951 0.038 Uiso calc R 1 . .
    H H7B 0.6039 0.5988 0.5659 0.038 Uiso calc R 1 . .
    H H7C 0.6483 0.7159 0.6753 0.038 Uiso calc R 1 . .
loop_
    _atom_site_aniso_label
    _atom_site_aniso_U_11
    _atom_site_aniso_U_22
    _atom_site_aniso_U_33
    _atom_site_aniso_U_12
    _atom_site_aniso_U_13
    _atom_site_aniso_U_23
    Cl1 0.0146(2) 0.0252(3) 0.0231(2) 0.00407(19) 0.00509(19) -0.0021(2)
    Cl2 0.0178(2) 0.0266(3) 0.0163(2) 0.00018(18) 0.00906(18) -0.00204(18)
    Cl3 0.0190(2) 0.0279(3) 0.0139(2) 0.00294(19) 0.00632(18) 0.00251(18)
    O1 0.0171(7) 0.0230(8) 0.0205(7) -0.0022(6) 0.0119(6) -0.0046(6)
    C1 0.0160(9) 0.0152(10) 0.0188(9) -0.0037(7) 0.0092(7) -0.0036(7)
    C2 0.0123(8) 0.0142(10) 0.0208(9) -0.0003(7) 0.0061(7) -0.0008(7)
    C3 0.0152(9) 0.0177(10) 0.0129(8) -0.0030(7) 0.0035(7) -0.0009(7)
    C4 0.0177(9) 0.0160(10) 0.0184(9) -0.0037(7) 0.0106(8) -0.0031(7)
    C5 0.0128(8) 0.0155(10) 0.0192(9) -0.0002(7) 0.0069(7) 0.0005(7)
    C6 0.0138(9) 0.0168(10) 0.0120(8) -0.0023(7) 0.0040(7) 0.0002(7)
    C7 0.0273(11) 0.0255(11) 0.0310(11) -0.0054(9) 0.0201(9) -0.0052(9)
_geom_special_details
;
 All esds (except the esd in the dihedral angle between two l.s. planes)
 are estimated using the full covariance matrix.  The cell esds are taken
 into account individually in the estimation of esds in distances, angles
 and torsion angles; correlations between esds in cell parameters are only
 used when they are defined by crystal symmetry.  An approximate (isotropic)
 treatment of cell esds is used for estimating esds involving l.s. planes.
;
loop_
    _geom_bond_atom_site_label_1
    _geom_bond_atom_site_label_2
    _geom_bond_site_symmetry_2
    _geom_bond_distance
    _geom_bond_publ_flag
    C1 O1 . 1.367(2) ?
    C1 C2 . 1.394(3) ?
    C1 C6 . 1.395(3) ?
    C2 C3 . 1.386(3) ?
    C2 Cl1 . 1.7329(19) ?
    C3 C4 . 1.382(3) ?
    C3 H3 . 0.9500 ?
    Cl2 C4 . 1.7447(18) ?
    Cl3 C6 . 1.7264(18) ?
    C4 C5 . 1.381(3) ?
    C5 C6 . 1.393(3) ?
    C5 H5 . 0.9500 ?
    O1 C7 . 1.446(2) ?
    C7 H7A . 0.9800 ?
    C7 H7B . 0.9800 ?
    C7 H7C . 0.9800 ?
loop_
    _geom_angle_atom_site_label_1
    _geom_angle_atom_site_label_2
    _geom_angle_atom_site_label_3
    _geom_angle_site_symmetry_1
    _geom_angle_site_symmetry_3
    _geom_angle
    _geom_angle_publ_flag
    O1 C1 C2 . . 121.63(16) ?
    O1 C1 C6 . . 120.55(16) ?
    C2 C1 C6 . . 117.70(16) ?
    C3 C2 C1 . . 122.21(17) ?
    C3 C2 Cl1 . . 118.77(14) ?
    C1 C2 Cl1 . . 119.02(14) ?
    C4 C3 C2 . . 117.92(17) ?
    C4 C3 H3 . . 121.0 ?
    C2 C3 H3 . . 121.0 ?
    C5 C4 C3 . . 122.34(17) ?
    C5 C4 Cl2 . . 118.33(14) ?
    C3 C4 Cl2 . . 119.33(14) ?
    C4 C5 C6 . . 118.36(17) ?
    C4 C5 H5 . . 120.8 ?
    C6 C5 H5 . . 120.8 ?
    C5 C6 C1 . . 121.46(16) ?
    C5 C6 Cl3 . . 118.74(14) ?
    C1 C6 Cl3 . . 119.79(14) ?
    C1 O1 C7 . . 114.60(15) ?
    O1 C7 H7A . . 109.5 ?
    O1 C7 H7B . . 109.5 ?
    H7A C7 H7B . . 109.5 ?
    O1 C7 H7C . . 109.5 ?
    H7A C7 H7C . . 109.5 ?
    H7B C7 H7C . . 109.5 ?
loop_
    _geom_torsion_atom_site_label_1
    _geom_torsion_atom_site_label_2
    _geom_torsion_atom_site_label_3
    _geom_torsion_atom_site_label_4
    _geom_torsion_site_symmetry_1
    _geom_torsion_site_symmetry_2
    _geom_torsion_site_symmetry_3
    _geom_torsion_site_symmetry_4
    _geom_torsion
    _geom_torsion_publ_flag
    O1 C1 C2 C3 . . . . -176.17(17) ?
    C6 C1 C2 C3 . . . . -0.1(3) ?
    O1 C1 C2 Cl1 . . . . 4.0(3) ?
    C6 C1 C2 Cl1 . . . . -179.91(14) ?
    C1 C2 C3 C4 . . . . 0.1(3) ?
    Cl1 C2 C3 C4 . . . . 179.96(15) ?
    C2 C3 C4 C5 . . . . -0.2(3) ?
    C2 C3 C4 Cl2 . . . . 179.51(15) ?
    C3 C4 C5 C6 . . . . 0.1(3) ?
    Cl2 C4 C5 C6 . . . . -179.55(14) ?
    C4 C5 C6 C1 . . . . -0.1(3) ?
    C4 C5 C6 Cl3 . . . . -179.94(14) ?
    O1 C1 C6 C5 . . . . 176.18(17) ?
    C2 C1 C6 C5 . . . . 0.1(3) ?
    O1 C1 C6 Cl3 . . . . -4.0(3) ?
    C2 C1 C6 Cl3 . . . . 179.92(14) ?
    C2 C1 O1 C7 . . . . -86.2(2) ?
    C6 C1 O1 C7 . . . . 97.9(2) ?
data_global
_journal_date_recd_electronic     2007-12-14
_journal_date_accepted     2008-01-07
_journal_name_full     'Acta Crystallographica, Section E'
_journal_year     2008
_journal_volume     64
_journal_issue      2
_journal_page_first     o424
_journal_page_last     o424
_journal_paper_category     QO
_journal_coeditor_code     OM2200
_publ_contact_author_name     'Hans-Joachim Lehmler'
_publ_contact_author_address
;
Department of Occupational and Environmental Health
University of Iowa
100 Oakdale Campus
124 IREH
Iowa City
IA 52242-5000
USA
;
_publ_contact_author_email     hans-joachim-lehmler@uiowa.edu
_publ_contact_author_fax     '1 (319) 335-4290'
_publ_contact_author_phone     '1 (319) 335-4211'
_publ_section_title
;
1,3,5-Trichloro-2-methoxybenzene
;
loop_
    _publ_author_name
    _publ_author_address
    'Telu, Sanjay'
;
Department of Occupational and Environmental Health
University of Iowa
100 Oakdale Campus
124 IREH
Iowa City
IA 52242-5000
USA
;
    'Parkin, Sean'
;
Department of Chemistry
University of Kentucky
Lexington
KY 40506-0055
USA
;
    'Robertson, Larry W.'
;
Department of Occupational and Environmental Health
University of Iowa
100 Oakdale Campus
124 IREH
Iowa City
IA 52242-5000
USA
;
    'Lehmler, Hans-Joachim'
;
Department of Occupational and Environmental Health
University of Iowa
100 Oakdale Campus
124 IREH
Iowa City
IA 52242-5000
USA
;
