# Supplementary material for: 1,3,5-Trichloro-2-methoxy­benzene
Source: Acta Crystallogr Sect E Struct Rep Online. 2008 Jan 11;64(Pt 2):o424. doi: 10.1107/S160053680800055X (PMC2960267; doi:10.1107/S160053680800055X)
Supplement: Supplementary file 2 [file e-64-0o424-Isup2.hkl]

# 
# h,k,l, Fc-squared, Fo-squared, sigma(Fo-squared) and status flag 
# 
data_I
_shelx_title ' k07223 - P21/n' 
_shelx_refln_list_code          4 
_shelx_F_calc_maximum      134.78 
_exptl_crystal_F_000       424.00 
_reflns_d_resolution_high   .7699 
 
loop_ 
 _symmetry_equiv_pos_as_xyz 
 'x, y, z' 
 '-x+1/2, y+1/2, -z+1/2' 
 '-x, -y, -z' 
 'x-1/2, -y-1/2, z-1/2' 
 
_cell_length_a    14.7538 
_cell_length_b     3.9846 
_cell_length_c    15.4810 
_cell_angle_alpha  90.000 
_cell_angle_beta  115.503 
_cell_angle_gamma  90.000 
 
_shelx_F_squared_multiplier     1.000 
 
loop_ 
 _refln_index_h 
 _refln_index_k 
 _refln_index_l 
 _refln_F_squared_calc 
 _refln_F_squared_meas 
 _refln_F_squared_sigma 
 _refln_observed_status 
   2   0   0     2426.08     2344.64     34.33 o 
   4   0   0     8696.28     8417.71    128.92 o 
   6   0   0     9976.68    10219.29    147.54 o 
   8   0   0      970.35     1032.08     17.90 o 
  10   0   0      291.47      270.25      9.13 o 
  12   0   0      434.41      452.86     15.70 o 
  14   0   0       25.79       21.91      6.57 o 
  16   0   0        7.40       -7.67     11.69 o 
   1   1   0     1195.45     1220.61     16.62 o 
   2   1   0    18166.37    17872.71    397.35 o 
   3   1   0    11319.91    11461.99    131.56 o 
   4   1   0     4373.95     4290.61     48.49 o 
   5   1   0     1838.64     2059.45     21.51 o 
   6   1   0     1350.20     1487.22     15.87 o 
   7   1   0        4.66        6.19      1.14 o 
   8   1   0     2111.40     2123.37     28.85 o 
   9   1   0       17.03       12.30      1.75 o 
  10   1   0       81.68       77.80      2.54 o 
  11   1   0      143.44      141.97      3.52 o 
  12   1   0       46.28       36.34      4.00 o 
  13   1   0      275.54      265.15     12.60 o 
  14   1   0      135.90      130.27      7.01 o 
  15   1   0      211.24      186.62     10.20 o 
  16   1   0        1.05       -2.62      7.36 o 
   0   2   0      431.64      392.67      7.97 o 
   1   2   0     2330.46     2325.33     26.48 o 
   2   2   0     1276.48     1350.30     16.08 o 
   3   2   0      574.09      609.62      7.80 o 
   4   2   0     2242.01     2439.08     77.61 o 
   5   2   0      694.75      679.67      9.47 o 
   6   2   0       10.07       13.56      1.75 o 
   7   2   0       49.72       46.72      5.11 o 
   8   2   0      444.76      451.76      8.84 o 
   9   2   0       31.00       23.67      3.33 o 
  10   2   0        8.00        6.65      3.42 o 
  11   2   0      121.55      124.36      8.77 o 
  12   2   0      766.61      756.99     18.46 o 
  13   2   0       27.84       14.85      6.39 o 
  14   2   0         .13       -5.48      9.68 o 
  15   2   0      509.77      525.40     22.04 o 
   1   3   0      159.72      164.94      9.68 o 
   2   3   0      240.19      221.09      6.75 o 
   3   3   0         .00        2.95      4.57 o 
   4   3   0       94.03       67.45      5.84 o 
   5   3   0      185.01      165.52     11.32 o 
   6   3   0      175.56      166.50     11.14 o 
   7   3   0       62.12       50.03      5.11 o 
   8   3   0      137.59       89.22     11.69 o 
   9   3   0        7.98        9.12      4.15 o 
  10   3   0      289.41      264.05      9.88 o 
  11   3   0       75.99       73.59      6.92 o 
  12   3   0        3.92       -8.20     14.79 o 
  13   3   0      495.99      470.46     32.32 o 
  14   3   0      102.22       96.12     12.15 o 
   0   4   0      418.80      471.08     22.83 o 
   1   4   0       53.58       55.53      6.49 o 
   2   4   0      172.90      158.66     13.33 o 
   3   4   0       30.91       26.72      6.57 o 
   4   4   0      162.35      161.96      9.02 o 
   5   4   0      394.51      424.73     12.77 o 
   6   4   0      658.55      638.31     16.43 o 
   7   4   0       24.24       23.32     11.87 o 
   8   4   0       42.94       36.01      8.31 o 
   9   4   0      655.10      713.39     25.51 o 
  10   4   0       35.18       27.42      8.80 o 
   1   5   0      118.05      138.78     30.68 o 
   2   5   0       97.69       38.35     16.43 o 
   3   5   0      314.90      309.70     21.18 o 
   4   5   0      317.59      334.90     25.20 o 
 -17   0   1       30.00       10.23     12.05 o 
 -15   0   1       33.03        8.40      8.03 o 
 -13   0   1       10.85       10.96      5.84 o 
 -11   0   1      982.39      953.56     26.66 o 
  -9   0   1         .22        3.65      2.19 o 
  -7   0   1       24.67       43.46      2.19 o 
  -5   0   1     5049.18     4971.23     76.69 o 
  -3   0   1         .49        2.19       .37 o 
  -1   0   1      490.05      470.75      7.30 o 
   1   0   1      325.87      320.65      5.11 o 
   3   0   1      366.04      375.44      5.84 o 
   5   0   1      713.87      682.58      9.86 o 
   7   0   1     5450.52     5595.01     90.94 o 
   9   0   1      976.88     1004.33     23.37 o 
  11   0   1     4825.63     5083.35    130.01 o 
  13   0   1      370.80      363.75     14.61 o 
  15   0   1     1650.32     1684.71     74.87 o 
 -17   1   1       49.10       34.30     10.04 o 
 -16   1   1      141.85      112.54      9.30 o 
 -15   1   1      132.35      128.71      7.72 o 
 -14   1   1      240.79      222.51      8.01 o 
 -13   1   1      116.18       94.90      4.89 o 
 -12   1   1      928.29      930.05     18.14 o 
 -11   1   1      506.63      469.79     10.29 o 
 -10   1   1      279.21      274.11      6.05 o 
  -9   1   1       20.99       30.41      1.88 o 
  -8   1   1     5295.80     5379.73     60.96 o 
  -7   1   1      513.47      520.96      6.55 o 
  -6   1   1      857.64      826.76     18.63 o 
  -5   1   1      188.73      199.71      3.47 o 
  -4   1   1      497.13      473.96      7.49 o 
  -3   1   1      692.45      652.80     10.96 o 
  -2   1   1    11630.35    11501.42    140.25 o 
  -1   1   1     2784.55     2752.18     42.91 o 
   0   1   1      112.44      112.70      2.01 o 
   1   1   1     3618.95     3539.20     42.55 o 
   2   1   1     2322.36     2270.54     25.25 o 
   3   1   1     2049.27     2007.50     21.58 o 
   4   1   1       50.14       46.53      1.40 o 
   5   1   1      873.73      888.98     10.08 o 
   6   1   1       42.10       48.36      1.66 o 
   7   1   1     1906.07     1887.20     21.85 o 
   8   1   1      105.48       92.40      2.81 o 
   9   1   1     2235.66     2315.77     30.54 o 
  10   1   1       55.52       49.77      2.21 o 
  11   1   1       48.01       44.55      3.65 o 
  12   1   1      247.89      230.91      6.97 o 
  13   1   1     1421.91     1491.37     30.46 o 
  14   1   1      143.97      144.63      8.39 o 
  15   1   1      668.90      685.36     21.51 o 
  16   1   1       17.89        6.21      8.78 o 
 -16   2   1      545.27      620.96     25.28 o 
 -15   2   1      123.77      115.46      9.79 o 
 -14   2   1      603.86      626.43     17.65 o 
 -13   2   1      688.99      690.61     17.71 o 
 -12   2   1       46.08       39.90      5.30 o 
 -11   2   1      230.41      230.04     14.06 o 
 -10   2   1     5206.98     5408.11     96.51 o 
  -9   2   1      131.76      117.10     13.15 o 
  -8   2   1      215.75      215.77      5.64 o 
  -7   2   1       74.57       71.66      7.12 o 
  -6   2   1     1865.90     1786.82     23.88 o 
  -5   2   1     1984.11     1967.46     25.77 o 
  -4   2   1     8739.94     9360.51    278.65 o 
  -3   2   1     1115.21     1167.20     13.55 o 
  -2   2   1      497.24      532.31      8.38 o 
  -1   2   1      174.26      136.98      6.21 o 
   0   2   1     2179.02     2226.35     29.03 o 
   1   2   1       27.87       17.61      1.46 o 
   2   2   1     2006.10     2063.26     26.22 o 
   3   2   1      109.61       88.14      2.21 o 
   4   2   1      299.73      328.56      5.29 o 
   5   2   1      433.24      404.83      6.94 o 
   6   2   1       14.02        7.53      1.81 o 
   7   2   1       18.87       16.82      5.66 o 
   8   2   1       33.19       25.97      3.10 o 
   9   2   1       86.69       76.79      6.21 o 
  10   2   1      246.59      251.85     17.71 o 
  11   2   1      296.51      294.85     23.74 o 
  12   2   1       62.56       45.76      7.49 o 
  13   2   1       18.36       11.52      6.19 o 
  14   2   1      104.76       86.78     29.40 o 
  15   2   1       68.96       48.96     11.15 o 
 -14   3   1      372.80      382.70     19.78 o 
 -13   3   1      396.29      405.12     18.03 o 
 -12   3   1      976.21      976.59     23.47 o 
 -11   3   1      625.02      604.20     21.18 o 
 -10   3   1      113.89       74.47     15.34 o 
  -9   3   1      124.28      110.23     12.42 o 
  -8   3   1      482.08      490.10     12.57 o 
  -7   3   1     2182.07     2318.84     47.02 o 
  -6   3   1     3794.03     3979.76     79.26 o 
  -5   3   1      656.85      668.33     17.53 o 
  -4   3   1      477.12      452.47     10.02 o 
  -3   3   1      284.90      276.82      7.02 o 
  -2   3   1     2524.75     2622.65     54.38 o 
  -1   3   1       75.88       63.78      3.31 o 
   0   3   1     1154.93     1215.45     22.26 o 
   1   3   1      505.32      550.56      9.44 o 
   2   3   1      467.14      489.63     12.26 o 
   3   3   1         .24        4.07      5.84 o 
   4   3   1      688.28      666.33     16.98 o 
   5   3   1       18.33       22.76      3.74 o 
   6   3   1      284.44      289.53      8.74 o 
   7   3   1       56.76       45.29      5.48 o 
   8   3   1        2.37       -3.02      4.10 o 
   9   3   1       84.51       61.82      5.79 o 
  10   3   1      332.39      311.10     10.38 o 
  11   3   1       31.24       18.39      7.42 o 
  12   3   1       13.27       12.98      7.61 o 
  13   3   1      148.99      136.71     12.26 o 
 -11   4   1       32.71       31.59     10.41 o 
 -10   4   1      104.45       64.33      9.53 o 
  -9   4   1      950.98      974.56     78.89 o 
  -8   4   1      138.41      105.88      8.77 o 
  -7   4   1      386.09      359.39     13.22 o 
  -6   4   1       82.23       58.65      6.08 o 
  -5   4   1      169.60      171.83      7.68 o 
  -4   4   1      389.28      417.82     16.98 o 
  -3   4   1       95.37       77.37      6.28 o 
  -2   4   1      802.31      830.76     24.56 o 
  -1   4   1      192.41      192.70      9.03 o 
   0   4   1      384.31      405.54     12.46 o 
   1   4   1         .04         .15      5.25 o 
   2   4   1     1148.50     1272.41     31.38 o 
   3   4   1        7.36        4.75      8.77 o 
   4   4   1       89.63       74.77      8.79 o 
   5   4   1       24.62       14.89     13.70 o 
   6   4   1      498.85      538.60     16.87 o 
   7   4   1        1.27        7.14      7.30 o 
   8   4   1      431.51      463.00     17.97 o 
   9   4   1         .99       -1.23      8.61 o 
  10   4   1      106.54       64.95     12.23 o 
  -4   5   1      242.22      232.64     24.83 o 
  -3   5   1         .89       -1.46     14.24 o 
  -2   5   1      264.45      272.13     21.18 o 
  -1   5   1       12.80       -8.36     13.41 o 
   0   5   1      136.11      161.70     17.71 o 
   1   5   1      132.71      114.98     18.08 o 
   2   5   1        3.16        1.10     25.93 o 
   3   5   1       17.51       27.39     20.09 o 
 -18   0   2      542.38      444.46     33.23 o 
 -16   0   2     2386.11     2540.76     86.92 o 
 -14   0   2     2073.48     2214.99     59.53 o 
 -12   0   2        3.21        5.48      4.02 o 
 -10   0   2     2628.99     2474.29     44.92 o 
  -8   0   2     4534.30     4863.86     77.79 o 
  -6   0   2      534.62      573.01      9.50 o 
  -4   0   2     3673.74     3569.56     55.88 o 
  -2   0   2     4171.59     3954.49     57.70 o 
   0   0   2     1175.54     1109.51     16.07 o 
   2   0   2     1659.87     1583.55     22.28 o 
   4   0   2     5472.26     5331.33     72.68 o 
   6   0   2      787.47      739.91     11.32 o 
   8   0   2      300.70      299.47      7.67 o 
  10   0   2      422.07      398.44     13.88 o 
  12   0   2         .02       -1.83      4.75 o 
  14   0   2       34.81       44.92     10.23 o 
  16   0   2       12.46       10.59     10.96 o 
 -17   1   2      134.30      125.50     10.70 o 
 -16   1   2     1241.52     1261.13     32.32 o 
 -15   1   2        3.56       -4.63      4.63 o 
 -14   1   2      626.80      605.72     39.26 o 
 -13   1   2      852.61      827.84     16.48 o 
 -12   1   2     1900.90     1974.12     32.23 o 
 -11   1   2         .00         .80      2.19 o 
 -10   1   2      630.15      648.20      9.72 o 
  -9   1   2      364.68      352.11      5.97 o 
  -8   1   2      541.34      498.25      8.58 o 
  -7   1   2       33.18       39.76      1.66 o 
  -6   1   2     2327.93     2400.32     27.63 o 
  -5   1   2       15.41        5.68      1.64 o 
  -4   1   2     4106.50     4177.97     44.46 o 
  -3   1   2      313.45      339.39      4.00 o 
  -2   1   2     2352.59     2352.39     36.52 o 
  -1   1   2     5661.24     5620.41     78.15 o 
   0   1   2     2824.56     2677.61     32.34 o 
   1   1   2      437.61      430.40      5.40 o 
   2   1   2      520.17      468.08      6.06 o 
   3   1   2     1712.64     1594.67     16.90 o 
   4   1   2       59.39       62.05      1.83 o 
   5   1   2     1944.81     2005.44     22.05 o 
   6   1   2      102.87       86.27      3.65 o 
   7   1   2     1076.48     1105.99     13.78 o 
   8   1   2      485.70      486.40      9.86 o 
   9   1   2     1391.97     1403.94     20.24 o 
  10   1   2        7.40        8.27      2.29 o 
  11   1   2        3.69        6.80      3.10 o 
  12   1   2       64.37       57.52      7.30 o 
  13   1   2      264.41      250.29      9.82 o 
  14   1   2       14.02       18.57      6.32 o 
  15   1   2       52.51       44.54      8.22 o 
  16   1   2       29.02       19.63      9.67 o 
 -16   2   2       20.39       14.68      8.68 o 
 -15   2   2      195.78      203.65     17.16 o 
 -14   2   2      236.42      204.26     15.70 o 
 -13   2   2       11.52        5.84      4.13 o 
 -12   2   2        2.50        3.13      3.59 o 
 -11   2   2      454.38      421.92     10.06 o 
 -10   2   2       44.68       30.55      4.93 o 
  -9   2   2        9.37        3.85      4.75 o 
  -8   2   2     1909.23     2015.99     27.40 o 
  -7   2   2         .36         .73      1.55 o 
  -6   2   2      775.15      841.92     12.66 o 
  -5   2   2       81.15       72.51      1.82 o 
  -4   2   2     3265.21     3464.92     66.47 o 
  -3   2   2     1517.20     1534.02     37.43 o 
  -2   2   2      852.16      853.01     17.71 o 
  -1   2   2      316.74      297.62      4.56 o 
   0   2   2       33.85       28.66      2.19 o 
   1   2   2     3245.29     3206.54     42.52 o 
   2   2   2     1434.22     1455.54     28.12 o 
   3   2   2     1059.97     1067.50     14.79 o 
   4   2   2         .64        1.73      1.40 o 
   5   2   2     4130.33     4273.42     57.51 o 
   6   2   2      154.35      142.31      4.19 o 
   7   2   2     1807.57     1792.60     28.76 o 
   8   2   2       98.66       92.76      4.93 o 
   9   2   2       39.52       33.24      3.89 o 
  10   2   2      250.67      239.09     15.52 o 
  11   2   2      948.61      992.47     24.79 o 
  12   2   2       11.88       11.06      5.59 o 
  13   2   2      441.81      455.85     16.58 o 
  14   2   2       76.26       66.61      9.97 o 
  15   2   2        5.34        3.07     10.39 o 
 -14   3   2      113.48      117.56     22.46 o 
 -13   3   2        2.42        4.49      8.14 o 
 -12   3   2      125.24      100.81      8.38 o 
 -11   3   2       87.84       67.18      7.49 o 
 -10   3   2       39.51       26.50      6.57 o 
  -9   3   2       27.83       15.98      5.11 o 
  -8   3   2      684.24      662.12     17.53 o 
  -7   3   2      119.34      108.13      5.67 o 
  -6   3   2      407.49      414.51     11.69 o 
  -5   3   2       68.06       53.44      4.33 o 
  -4   3   2      495.29      483.66     10.31 o 
  -3   3   2      550.26      531.45      9.65 o 
  -2   3   2      217.26      213.03      8.40 o 
  -1   3   2      138.38      117.97      4.57 o 
   0   3   2     1319.58     1324.60     46.56 o 
   1   3   2        1.39        1.10      1.66 o 
   2   3   2      590.22      578.84     11.93 o 
   3   3   2     1302.55     1359.08     30.92 o 
   4   3   2      566.66      585.42     13.75 o 
   5   3   2      736.80      733.23     16.27 o 
   6   3   2        9.10        7.30      4.02 o 
   7   3   2       78.12       62.85      5.54 o 
   8   3   2      615.33      645.03     16.11 o 
   9   3   2     1254.15     1364.90     33.89 o 
  10   3   2       16.93       10.85      6.10 o 
  11   3   2      344.81      311.13     13.52 o 
  12   3   2      226.40      238.14     31.04 o 
  13   3   2       42.46       29.48     10.30 o 
 -11   4   2      176.51      149.37     13.88 o 
 -10   4   2      193.94      148.42     10.13 o 
  -9   4   2       27.53       26.02      7.11 o 
  -8   4   2      214.06      174.13      9.67 o 
  -7   4   2      374.20      368.37     15.34 o 
  -6   4   2      238.04      208.96      9.13 o 
  -5   4   2       54.96       54.04      5.99 o 
  -4   4   2        5.68        -.44      4.86 o 
  -3   4   2       87.57       76.85      6.13 o 
  -2   4   2         .01       -4.99      4.99 o 
  -1   4   2       13.71        9.74      6.23 o 
   0   4   2      199.19      210.97     11.32 o 
   1   4   2      253.73      233.97     11.87 o 
   2   4   2       34.65       41.10      8.31 o 
   3   4   2        5.54        2.34      7.19 o 
   4   4   2      124.89      127.42      9.77 o 
   5   4   2       61.19       53.15      7.20 o 
   6   4   2      249.04      276.92     11.95 o 
   7   4   2      200.96      177.42     33.60 o 
   8   4   2         .22        3.45      7.21 o 
   9   4   2      183.71      158.93     13.65 o 
  10   4   2      113.44       98.57     13.54 o 
  -4   5   2      118.85      148.27     20.09 o 
  -3   5   2       84.65       52.86     21.00 o 
  -2   5   2       15.86       -3.08     31.41 o 
  -1   5   2       12.30        4.80     20.63 o 
   0   5   2      220.10      231.53     18.90 o 
   1   5   2         .23       -8.77     17.90 o 
   2   5   2       35.25       20.65     30.31 o 
   3   5   2         .01       11.67     13.10 o 
 -17   0   3       42.67       44.56     10.23 o 
 -15   0   3      523.70      476.23     18.26 o 
 -13   0   3     1213.82     1191.31     33.96 o 
 -11   0   3        4.22        6.94      2.92 o 
  -9   0   3     4398.48     4512.16     89.11 o 
  -7   0   3      170.53      153.75      3.29 o 
  -5   0   3     8166.87     7919.93    117.23 o 
  -3   0   3     7362.55     7052.56     96.42 o 
  -1   0   3      572.26      566.07      9.50 o 
   1   0   3     7231.11     7020.05     98.97 o 
   3   0   3     5771.23     5624.59     73.77 o 
   5   0   3     1044.14      974.74     14.97 o 
   7   0   3      878.14      894.03     17.53 o 
   9   0   3     1562.88     1544.10     30.31 o 
  11   0   3        1.05        4.02      4.38 o 
  13   0   3      101.75       86.92     10.59 o 
  15   0   3     1186.40     1309.28     54.05 o 
 -18   1   3      684.29      794.74     64.64 o 
 -17   1   3       32.00       13.88      6.97 o 
 -16   1   3        9.09       12.11      6.57 o 
 -15   1   3      190.66      172.48      9.86 o 
 -14   1   3       17.50        6.21      4.13 o 
 -13   1   3         .24       -1.17      3.24 o 
 -12   1   3       33.46       21.83      3.65 o 
 -11   1   3      863.55      849.69     12.33 o 
 -10   1   3       40.05       35.40      2.25 o 
  -9   1   3      132.06      138.38      3.24 o 
  -8   1   3      195.19      166.12      3.59 o 
  -7   1   3     1227.43     1135.39     12.95 o 
  -6   1   3      639.61      658.77      7.80 o 
  -5   1   3     2611.07     2664.87     27.44 o 
  -4   1   3      894.39      889.39     11.32 o 
  -3   1   3     1092.94     1074.47     11.18 o 
  -2   1   3     1918.42     1850.81     28.30 o 
  -1   1   3     9879.29     9399.81    198.31 o 
   0   1   3      115.23      112.51      1.66 o 
   1   1   3      687.38      679.88      8.22 o 
   2   1   3     3406.69     3426.71     38.97 o 
   3   1   3     2110.34     2084.93     21.73 o 
   4   1   3        2.85        4.45      1.83 o 
   5   1   3     1932.82     1993.19     26.75 o 
   6   1   3      206.04      191.97      3.83 o 
   7   1   3      350.23      337.79      6.76 o 
   8   1   3      124.94      114.02      4.57 o 
   9   1   3        9.79        7.87      1.88 o 
  10   1   3      753.11      741.83     12.90 o 
  11   1   3     1932.32     2041.10     38.22 o 
  12   1   3      145.39      128.20      8.22 o 
  13   1   3      132.13      121.91     13.33 o 
  14   1   3       91.87       75.21      7.61 o 
  15   1   3       88.60       95.19     13.14 o 
 -16   2   3      174.71      189.19     12.42 o 
 -15   2   3         .23        5.97      5.52 o 
 -14   2   3      261.70      249.09      8.78 o 
 -13   2   3       32.14       29.43      4.13 o 
 -12   2   3      335.56      302.04     10.59 o 
 -11   2   3       48.95       47.58      7.49 o 
 -10   2   3       12.31       11.76      2.54 o 
  -9   2   3       45.96       38.10      2.74 o 
  -8   2   3         .93        1.46      1.81 o 
  -7   2   3        2.17        1.63      1.40 o 
  -6   2   3     2673.38     2753.82     49.12 o 
  -5   2   3      393.80      392.24      6.40 o 
  -4   2   3      208.37      176.90      3.22 o 
  -3   2   3       13.66       14.09      1.28 o 
  -2   2   3      332.18      316.56      4.83 o 
  -1   2   3      624.00      634.61     12.42 o 
   0   2   3     2105.33     2132.46     27.67 o 
   1   2   3      202.32      190.56      3.42 o 
   2   2   3       76.45       71.71      2.36 o 
   3   2   3     1002.91      979.02     13.36 o 
   4   2   3      778.69      783.27     11.47 o 
   5   2   3      610.17      585.27      9.48 o 
   6   2   3        6.17        5.11      2.02 o 
   7   2   3     1170.04     1170.23     19.86 o 
   8   2   3       54.51       46.89      4.20 o 
   9   2   3      489.80      499.60     34.15 o 
  10   2   3       19.97        9.34      4.73 o 
  11   2   3       35.76       36.00      5.52 o 
  12   2   3      918.78      964.15     27.24 o 
  13   2   3     1051.47     1133.96     34.22 o 
  14   2   3       31.67       22.16     10.63 o 
 -15   3   3       28.83       23.46     23.56 o 
 -14   3   3      362.79      346.73     15.26 o 
 -13   3   3       72.82       81.63     12.78 o 
 -12   3   3      226.23      195.10     10.55 o 
 -11   3   3       88.19       66.01      6.80 o 
 -10   3   3      971.78      990.22     23.58 o 
  -9   3   3        7.33       -1.91      4.05 o 
  -8   3   3      663.33      667.32     15.77 o 
  -7   3   3       29.77       29.94     13.15 o 
  -6   3   3      864.54      876.80     22.10 o 
  -5   3   3      370.34      350.39      9.46 o 
  -4   3   3      266.45      265.59      7.46 o 
  -3   3   3      963.68      983.62     17.27 o 
  -2   3   3      402.42      402.31      9.49 o 
  -1   3   3       51.24       46.69      2.58 o 
   0   3   3       77.50       77.57      3.19 o 
   1   3   3      215.36      203.17      5.58 o 
   2   3   3      200.38      165.41      7.49 o 
   3   3   3      292.24      289.97      7.50 o 
   4   3   3       30.23       32.29      6.03 o 
   5   3   3       29.28       25.06      3.16 o 
   6   3   3      115.34      113.58      6.57 o 
   7   3   3      635.68      648.92     16.27 o 
   8   3   3      290.33      256.31     10.96 o 
   9   3   3      163.88      154.44     18.81 o 
  10   3   3         .47        3.43      6.82 o 
  11   3   3      159.07      165.49     18.26 o 
  12   3   3       18.29       29.54     10.93 o 
 -11   4   3      123.78       79.07     16.98 o 
 -10   4   3       42.01       36.50      9.11 o 
  -9   4   3        8.15        7.22     13.51 o 
  -8   4   3     1516.11     1572.46     99.88 o 
  -7   4   3       50.11       36.29     12.60 o 
  -6   4   3      151.01      140.81      9.31 o 
  -5   4   3      432.07      443.12     13.44 o 
  -4   4   3      130.26      135.39      7.62 o 
  -3   4   3      116.24      111.53      7.19 o 
  -2   4   3      662.22      679.84     19.76 o 
  -1   4   3       35.08       28.97      9.68 o 
   0   4   3      214.44      204.60     10.84 o 
   1   4   3      425.82      464.54     18.81 o 
   2   4   3        8.03        1.59      9.03 o 
   3   4   3       29.12        6.80      7.48 o 
   4   4   3       55.73       41.34      7.69 o 
   5   4   3       32.64       24.66      6.47 o 
   6   4   3       10.92         .26      6.39 o 
   7   4   3       62.80       52.03      8.87 o 
   8   4   3         .05         .40     10.09 o 
   9   4   3         .59        1.65      9.78 o 
  -4   5   3       52.15       37.76     19.90 o 
  -3   5   3       16.22        -.90     15.34 o 
  -2   5   3      153.08      158.97     19.36 o 
  -1   5   3      285.84      276.44     18.89 o 
   0   5   3       35.94       52.61     15.10 o 
   1   5   3       48.03       30.39     15.40 o 
   2   5   3       17.86        5.10     12.27 o 
 -18   0   4      188.25      164.34     21.55 o 
 -16   0   4      613.88      604.06     24.83 o 
 -14   0   4      527.89      532.48     19.72 o 
 -12   0   4     1480.28     1472.16     35.79 o 
 -10   0   4     2960.42     2940.30     62.82 o 
  -8   0   4      162.46      146.08      4.02 o 
  -6   0   4     4566.81     4511.80     67.20 o 
  -4   0   4     2079.67     2026.55     27.03 o 
  -2   0   4      352.29      335.63      5.84 o 
   0   0   4     7846.34     7480.58    112.12 o 
   2   0   4    10160.59    10056.77    139.14 o 
   4   0   4        3.10        2.56      1.10 o 
   6   0   4     1599.18     1534.24     27.39 o 
   8   0   4     3555.97     3700.30     68.66 o 
  10   0   4     2418.07     2460.05     61.36 o 
  12   0   4      534.99      562.06     20.82 o 
  14   0   4      206.43      192.47     14.61 o 
 -18   1   4       83.57       66.48      9.93 o 
 -17   1   4      185.39      180.32     15.52 o 
 -16   1   4      116.83       98.85      7.48 o 
 -15   1   4      165.31      161.56      7.80 o 
 -14   1   4      529.83      585.83     14.06 o 
 -13   1   4      250.90      244.95      8.40 o 
 -12   1   4      943.01      967.39     22.64 o 
 -11   1   4     1607.91     1635.37     22.26 o 
 -10   1   4      208.83      198.02     12.23 o 
  -9   1   4      113.79      103.68      5.11 o 
  -8   1   4     3611.79     3756.43     60.62 o 
  -7   1   4     1240.02     1224.40     12.98 o 
  -6   1   4       54.17       36.68      1.46 o 
  -5   1   4      870.24      867.55      9.98 o 
  -4   1   4     1755.97     1761.33     17.99 o 
  -3   1   4      505.29      504.33      5.40 o 
  -2   1   4      239.12      228.55      3.22 o 
  -1   1   4       72.08       69.79      1.55 o 
   0   1   4      595.93      577.79      6.96 o 
   1   1   4     1167.05     1223.15     14.43 o 
   2   1   4      100.83       95.78      2.92 o 
   3   1   4       27.10       33.15      2.56 o 
   4   1   4     1073.86     1126.98     13.73 o 
   5   1   4     1145.81     1170.10     14.92 o 
   6   1   4      746.40      708.50     10.78 o 
   7   1   4     1915.50     1947.05     26.75 o 
   8   1   4     1062.08     1053.40     15.59 o 
   9   1   4      241.87      236.13      9.31 o 
  10   1   4     1091.34     1137.38     20.28 o 
  11   1   4       24.57       16.14      4.92 o 
  12   1   4       13.25        4.67      9.68 o 
  13   1   4     1337.85     1429.27     43.98 o 
  14   1   4      367.29      399.11     25.93 o 
 -17   2   4       92.45       80.58     14.43 o 
 -16   2   4      212.13      197.00     16.43 o 
 -15   2   4      557.59      593.50     16.31 o 
 -14   2   4      128.33      102.45      6.20 o 
 -13   2   4      639.55      686.58     14.24 o 
 -12   2   4      371.60      382.42     16.62 o 
 -11   2   4      252.14      252.09      8.40 o 
 -10   2   4       16.49       15.66      4.57 o 
  -9   2   4     1639.25     1686.16     25.55 o 
  -8   2   4      204.70      214.07      7.12 o 
  -7   2   4      733.74      730.95     11.61 o 
  -6   2   4         .97        1.61      2.37 o 
  -5   2   4      751.03      759.31     13.15 o 
  -4   2   4       76.19       70.06      2.18 o 
  -3   2   4     1500.83     1464.51     18.77 o 
  -2   2   4         .20         .63       .88 o 
  -1   2   4      408.95      394.73      5.36 o 
   0   2   4         .32        1.05       .94 o 
   1   2   4        2.24        3.66       .94 o 
   2   2   4       56.15       46.68      1.88 o 
   3   2   4      114.22       98.89      2.92 o 
   4   2   4      321.59      301.86      5.79 o 
   5   2   4     1821.09     1851.12     25.58 o 
   6   2   4      688.79      682.60     12.80 o 
   7   2   4      517.28      522.75     11.22 o 
   8   2   4       34.20       26.21      3.83 o 
   9   2   4      912.00      945.04     22.61 o 
  10   2   4       17.56       15.90      4.59 o 
  11   2   4     1686.92     1869.03     46.15 o 
  12   2   4        9.98       15.73      6.65 o 
  13   2   4       26.19       28.41      9.13 o 
 -15   3   4      122.77      112.60     13.58 o 
 -14   3   4         .66        4.09      9.04 o 
 -13   3   4      140.71      121.71      9.62 o 
 -12   3   4      133.80      115.79      9.15 o 
 -11   3   4      530.29      559.77     15.95 o 
 -10   3   4      155.56      144.45      7.07 o 
  -9   3   4       50.67       46.52      7.49 o 
  -8   3   4      258.61      271.87      9.95 o 
  -7   3   4      268.43      258.92      8.64 o 
  -6   3   4       94.99       90.84      7.49 o 
  -5   3   4     1011.66     1033.10     22.83 o 
  -4   3   4       23.71       23.05      2.86 o 
  -3   3   4      539.82      542.27     18.44 o 
  -2   3   4      134.42      118.41      6.03 o 
  -1   3   4      419.46      422.56     12.05 o 
   0   3   4       99.02       94.32      6.76 o 
   1   3   4     2079.17     2125.47     36.27 o 
   2   3   4         .08         .03      3.47 o 
   3   3   4      562.98      562.62     13.49 o 
   4   3   4       80.31       69.67      4.30 o 
   5   3   4      566.75      581.36     13.33 o 
   6   3   4        7.13        3.53      6.76 o 
   7   3   4      903.19      937.89     22.40 o 
   8   3   4      143.37      143.40     25.93 o 
   9   3   4      406.40      421.35     32.69 o 
  10   3   4       48.97       31.54     14.79 o 
  11   3   4      263.66      264.76     16.29 o 
  12   3   4       33.35       38.56     15.49 o 
 -12   4   4       10.38       20.63     16.80 o 
 -11   4   4       96.54       87.38     10.70 o 
 -10   4   4      195.12      173.18     11.69 o 
  -9   4   4       16.24       11.07      7.30 o 
  -8   4   4       21.21       25.13      6.32 o 
  -7   4   4      357.81      376.38     13.13 o 
  -6   4   4      121.94      101.22      7.85 o 
  -5   4   4      490.37      501.20     13.71 o 
  -4   4   4       16.63       14.74      5.84 o 
  -3   4   4     1070.65     1133.13     29.40 o 
  -2   4   4         .47       -1.50      5.03 o 
  -1   4   4     1247.06     1407.35     43.16 o 
   0   4   4       10.26        2.08      7.56 o 
   1   4   4       28.43       27.15      8.55 o 
   2   4   4        5.11      -10.41     10.41 o 
   3   4   4      972.54     1108.92     37.43 o 
   4   4   4       38.77       31.34      7.83 o 
   5   4   4      477.36      504.96     20.01 o 
   6   4   4       94.43       88.71      8.92 o 
   7   4   4       68.91       61.72     12.05 o 
   8   4   4       27.51        9.86     11.32 o 
  -4   5   4         .91       27.39     12.78 o 
  -3   5   4      448.32      484.09     24.83 o 
  -2   5   4       30.21        9.38     13.25 o 
  -1   5   4       78.11       63.57     14.47 o 
   0   5   4       36.16       39.81     12.42 o 
   1   5   4      569.65      632.85     60.99 o 
 -17   0   5      143.79      131.84     13.15 o 
 -15   0   5      378.66      381.28     17.16 o 
 -13   0   5     1194.56     1172.32     31.41 o 
 -11   0   5       26.56       17.90      1.83 o 
  -9   0   5        7.90        4.02      1.46 o 
  -7   0   5      831.56      748.31     12.42 o 
  -5   0   5     6136.85     6224.26     79.25 o 
  -3   0   5     1158.69     1186.93     17.16 o 
  -1   0   5     8302.18     7955.72    113.95 o 
   1   0   5     8327.48     8304.86    116.50 o 
   3   0   5      450.81      477.33      8.77 o 
   5   0   5     5557.56     5570.54    100.43 o 
   7   0   5     5439.41     5567.98     92.03 o 
   9   0   5     2445.26     2559.02     58.80 o 
  11   0   5     1029.79     1069.70     32.50 o 
  13   0   5        2.82       -1.46      8.03 o 
 -18   1   5      344.92      335.60     15.36 o 
 -17   1   5      224.71      203.13     10.14 o 
 -16   1   5      220.16      204.25      8.73 o 
 -15   1   5      338.06      346.01     12.05 o 
 -14   1   5      533.22      503.20     11.96 o 
 -13   1   5         .58        4.23      3.07 o 
 -12   1   5      524.56      533.14      9.45 o 
 -11   1   5      140.69      132.56      6.39 o 
 -10   1   5      122.09      114.35      5.11 o 
  -9   1   5     1903.34     1948.40     44.19 o 
  -8   1   5      569.30      590.07      7.72 o 
  -7   1   5      560.32      581.40      8.77 o 
  -6   1   5      503.89      517.24      6.13 o 
  -5   1   5     1457.35     1466.43     23.74 o 
  -4   1   5      307.39      325.47      5.11 o 
  -3   1   5     3685.70     3633.60     47.66 o 
  -2   1   5      467.16      437.15      8.77 o 
  -1   1   5     1044.83     1000.37     11.23 o 
   0   1   5     3557.08     3656.78     42.18 o 
   1   1   5       60.37       42.54      1.64 o 
   2   1   5      221.60      234.05      4.93 o 
   3   1   5     7257.19     7491.87     81.32 o 
   4   1   5     2644.97     2662.02     31.89 o 
   5   1   5      832.83      815.86     11.76 o 
   6   1   5       28.87       22.33      2.28 o 
   7   1   5     2009.60     2034.45     27.14 o 
   8   1   5      208.90      203.34      6.06 o 
   9   1   5     1764.72     1850.73     33.86 o 
  10   1   5      519.37      538.43     11.48 o 
  11   1   5      466.47      471.24     13.76 o 
  12   1   5      202.81      210.11     30.31 o 
  13   1   5      158.12      158.08     11.32 o 
  14   1   5      105.33       84.60      9.93 o 
 -17   2   5      160.57      132.19     13.33 o 
 -16   2   5      853.47      887.96     25.47 o 
 -15   2   5      110.53      112.99     12.60 o 
 -14   2   5      566.25      574.97     14.45 o 
 -13   2   5      178.61      181.55     10.41 o 
 -12   2   5      298.02      287.56     19.36 o 
 -11   2   5      703.06      741.25     14.79 o 
 -10   2   5      952.60      953.38     16.13 o 
  -9   2   5        7.83        8.61      2.63 o 
  -8   2   5      308.04      290.70     10.23 o 
  -7   2   5      997.29      980.33     14.59 o 
  -6   2   5      208.54      199.50      6.21 o 
  -5   2   5     1925.10     1983.22     24.35 o 
  -4   2   5      811.68      775.31     10.96 o 
  -3   2   5     1411.24     1441.27     18.78 o 
  -2   2   5      902.86      915.30     12.99 o 
  -1   2   5      647.92      601.64      7.89 o 
   0   2   5      874.71      884.16     12.43 o 
   1   2   5      114.07      101.60      5.48 o 
   2   2   5     1882.33     1854.17     23.87 o 
   3   2   5      152.62      140.17      3.68 o 
   4   2   5      294.96      304.55     10.77 o 
   5   2   5      132.15      121.11      4.75 o 
   6   2   5     1954.33     2063.86     34.55 o 
   7   2   5      107.97       86.85     10.04 o 
   8   2   5      414.06      401.30     12.42 o 
   9   2   5        5.01        9.62      3.85 o 
  10   2   5         .30       -1.51     10.59 o 
  11   2   5      261.66      257.74     11.22 o 
  12   2   5      253.03      203.46     13.10 o 
  13   2   5      142.83      106.64     20.09 o 
 -15   3   5         .51       -2.54      8.87 o 
 -14   3   5      308.80      287.35     16.62 o 
 -13   3   5      514.13      594.63     40.90 o 
 -12   3   5      156.00      154.79     14.43 o 
 -11   3   5       34.40       39.64      7.30 o 
 -10   3   5       25.79       17.35      4.63 o 
  -9   3   5      774.32      812.90     27.57 o 
  -8   3   5        2.51        8.99      4.37 o 
  -7   3   5       36.98       36.79      4.98 o 
  -6   3   5       49.69       44.19      4.30 o 
  -5   3   5      933.42      964.75     19.11 o 
  -4   3   5      120.29      112.05      4.37 o 
  -3   3   5       35.63       30.95      2.21 o 
  -2   3   5      324.72      313.84      9.86 o 
  -1   3   5     1046.96     1044.89     21.61 o 
   0   3   5       75.79       52.06     11.69 o 
   1   3   5       34.00       29.93      2.41 o 
   2   3   5      178.39      163.53      5.44 o 
   3   3   5      554.14      582.89     19.90 o 
   4   3   5     1130.55     1175.05     23.68 o 
   5   3   5       11.39       14.42      3.31 o 
   6   3   5      319.48      314.85     10.93 o 
   7   3   5         .05       -3.20      6.57 o 
   8   3   5       17.11       26.44      7.36 o 
   9   3   5      248.42      254.09     14.42 o 
  10   3   5      149.09      156.54     13.62 o 
  11   3   5        7.04       -2.19     12.05 o 
 -12   4   5        1.12      -11.32     11.32 o 
 -11   4   5       15.84        9.13     10.59 o 
 -10   4   5       41.48       31.41      9.50 o 
  -9   4   5       46.34       36.16      8.77 o 
  -8   4   5        3.42       -2.56      5.84 o 
  -7   4   5       57.59       43.09      6.94 o 
  -6   4   5      119.07      103.86     11.50 o 
  -5   4   5      272.14      273.01     10.90 o 
  -4   4   5       29.24       19.96      6.86 o 
  -3   4   5       29.93       17.82      7.04 o 
  -2   4   5       26.99       21.55      7.30 o 
  -1   4   5        3.88        8.77      5.94 o 
   0   4   5       12.34        9.95     13.15 o 
   1   4   5     1416.49     1547.86     92.58 o 
   2   4   5       20.19       19.82      8.51 o 
   3   4   5       83.18       81.22     12.27 o 
   4   4   5      337.44      312.36     15.76 o 
   5   4   5      163.93      180.07     12.96 o 
   6   4   5       64.41       51.12     10.93 o 
   7   4   5      190.73      170.40     14.19 o 
   8   4   5      435.63      458.25     37.80 o 
  -3   5   5      670.94      715.74     28.80 o 
  -2   5   5      446.10      470.20     20.49 o 
  -1   5   5        8.87       19.36     18.99 o 
 -18   0   6         .36        3.65      9.50 o 
 -16   0   6     1134.73     1165.75     37.62 o 
 -14   0   6       75.10       65.01      7.30 o 
 -12   0   6      424.66      423.28     11.69 o 
 -10   0   6       62.39       50.76      2.92 o 
  -8   0   6     3264.26     3325.96     55.15 o 
  -6   0   6      177.94      212.55      4.02 o 
  -4   0   6     1707.38     1677.77     25.20 o 
  -2   0   6     3631.96     3661.22     56.24 o 
   0   0   6      210.09      250.90      4.38 o 
   2   0   6     5761.62     6295.48     89.84 o 
   4   0   6        3.10        -.37      2.19 o 
   6   0   6      682.93      682.94     17.16 o 
   8   0   6      245.10      230.81     10.23 o 
  10   0   6       57.09       58.80     10.23 o 
  12   0   6     1944.61     2160.58     80.35 o 
  14   0   6       34.35       25.20     14.61 o 
 -18   1   6      346.09      340.07     14.83 o 
 -17   1   6        3.08        7.62      5.77 o 
 -16   1   6      139.71      130.57      9.13 o 
 -15   1   6         .03       -1.15      4.38 o 
 -14   1   6      545.27      575.03     14.58 o 
 -13   1   6         .03        1.81      3.74 o 
 -12   1   6       42.54       39.93      2.96 o 
 -11   1   6     1471.14     1471.49     20.12 o 
 -10   1   6      441.98      453.82      6.82 o 
  -9   1   6      231.40      233.61      8.58 o 
  -8   1   6        6.48        6.50      1.66 o 
  -7   1   6     2255.21     2219.27     28.46 o 
  -6   1   6     3063.36     3231.80     36.50 o 
  -5   1   6     2030.47     2080.40     28.67 o 
  -4   1   6      107.61      155.38      2.44 o 
  -3   1   6     3290.33     3404.78     84.36 o 
  -2   1   6       94.34      109.46      1.92 o 
  -1   1   6     4869.40     5003.49     64.82 o 
   0   1   6     2032.13     2135.32     28.49 o 
   1   1   6      465.27      464.86      5.77 o 
   2   1   6     1077.62     1088.64     13.10 o 
   3   1   6      453.61      412.90     10.41 o 
   4   1   6       34.51       47.42      4.38 o 
   5   1   6      980.33     1070.09     15.09 o 
   6   1   6     1352.37     1313.11     19.53 o 
   7   1   6     1330.19     1352.21     21.19 o 
   8   1   6       55.85       51.17      4.04 o 
   9   1   6      113.31      111.15      5.25 o 
  10   1   6      260.67      261.21      9.78 o 
  11   1   6       16.12       11.41      5.33 o 
  12   1   6      163.10      140.12      9.91 o 
  13   1   6       29.70       13.84     12.78 o 
 -17   2   6         .29       -7.50      7.50 o 
 -16   2   6        1.50        5.03      7.18 o 
 -15   2   6      266.03      273.18      9.55 o 
 -14   2   6       84.82       71.54      8.77 o 
 -13   2   6       16.98       19.44     13.33 o 
 -12   2   6        6.40        5.67      3.85 o 
 -11   2   6      203.37      197.63      5.81 o 
 -10   2   6      166.68      150.69      4.65 o 
  -9   2   6     4142.78     4259.82     66.85 o 
  -8   2   6      725.82      734.13     11.35 o 
  -7   2   6      118.44      110.48      3.36 o 
  -6   2   6      186.14      167.06      3.59 o 
  -5   2   6     2630.01     2635.32     33.64 o 
  -4   2   6      420.39      430.59      6.18 o 
  -3   2   6     5582.84     5823.11     79.65 o 
  -2   2   6       85.47       68.42      7.67 o 
  -1   2   6     1770.31     1823.65     34.88 o 
   0   2   6     1505.34     1513.24     21.63 o 
   1   2   6     2847.67     3026.29     63.00 o 
   2   2   6        3.96        2.92      2.01 o 
   3   2   6      584.49      576.61      9.30 o 
   4   2   6     2357.25     2463.10     37.62 o 
   5   2   6     1893.61     1978.56     29.66 o 
   6   2   6        3.98        1.39      3.65 o 
   7   2   6        5.31        5.94      3.74 o 
   8   2   6        6.17       -3.51      3.51 o 
   9   2   6       40.27       43.11      5.30 o 
  10   2   6      626.55      624.84     19.51 o 
  11   2   6       24.86       13.08      7.70 o 
  12   2   6        1.87       -7.56      7.73 o 
 -15   3   6      106.71       97.30     11.99 o 
 -14   3   6      179.06      154.81     11.61 o 
 -13   3   6      783.89      846.57     26.11 o 
 -12   3   6      314.19      320.29     14.24 o 
 -11   3   6       75.12       64.89      7.46 o 
 -10   3   6       41.43       33.98     17.90 o 
  -9   3   6      136.55      147.35      7.71 o 
  -8   3   6       70.33       56.61      5.12 o 
  -7   3   6     3759.34     4045.26     80.00 o 
  -6   3   6     2048.02     2185.15     44.53 o 
  -5   3   6         .05         .18      3.10 o 
  -4   3   6       15.67       11.84      2.44 o 
  -3   3   6     1048.17     1058.68     20.38 o 
  -2   3   6     1082.87     1120.23     23.60 o 
  -1   3   6     1296.22     1343.14     31.29 o 
   0   3   6      545.46      539.38     13.10 o 
   1   3   6       27.77       23.38      4.53 o 
   2   3   6     2094.81     2197.13     40.93 o 
   3   3   6      721.61      755.69     17.25 o 
   4   3   6        4.83        1.83      3.42 o 
   5   3   6      295.53      274.91      8.73 o 
   6   3   6      203.02      188.56     12.42 o 
   7   3   6        1.10        3.50      5.67 o 
   8   3   6      126.78      130.07     11.13 o 
   9   3   6      281.35      257.20     15.55 o 
  10   3   6      192.15      174.92     13.38 o 
 -12   4   6      100.25       93.86     12.78 o 
 -11   4   6     1202.83     1354.93     50.76 o 
 -10   4   6      155.42      149.01     12.78 o 
  -9   4   6       16.27        3.29      8.03 o 
  -8   4   6      150.29      131.48     11.32 o 
  -7   4   6      173.94      171.28     10.96 o 
  -6   4   6       92.61       62.97     13.33 o 
  -5   4   6      502.55      538.14     17.80 o 
  -4   4   6     1390.41     1509.02     43.47 o 
  -3   4   6        3.19       13.14      8.58 o 
  -2   4   6       69.64       57.05      8.35 o 
  -1   4   6       14.70        3.05     12.60 o 
   0   4   6      354.89      350.95     26.84 o 
   1   4   6      226.47      231.47     14.73 o 
   2   4   6      153.08      154.25     13.37 o 
   3   4   6      121.22      121.11     14.16 o 
   4   4   6       17.50        6.42      8.50 o 
   5   4   6        1.23       18.30     25.75 o 
   6   4   6        4.96       21.18      9.48 o 
   7   4   6      230.13      187.84     17.35 o 
 -19   0   7      995.74     1054.36     47.84 o 
 -17   0   7       26.48       13.88      9.86 o 
 -15   0   7      617.22      647.52     29.95 o 
 -13   0   7     7559.72     7954.26    210.36 o 
 -11   0   7     2532.07     2590.43     49.67 o 
  -9   0   7     9719.65     9795.28    193.56 o 
  -7   0   7      601.30      587.26     10.59 o 
  -5   0   7     9469.62     9912.15    137.32 o 
  -3   0   7      951.39      888.92     14.24 o 
  -1   0   7      152.30      122.71      2.92 o 
   1   0   7        8.22        6.57      1.10 o 
   3   0   7      224.49      230.08      6.94 o 
   5   0   7       68.02       68.29      5.11 o 
   7   0   7       54.57       56.97      5.84 o 
   9   0   7      582.66      596.39     21.18 o 
  11   0   7       88.96       74.50     13.15 o 
  13   0   7      216.07      245.06     23.01 o 
 -18   1   7      155.68      124.98     10.34 o 
 -17   1   7      951.55     1008.92     29.17 o 
 -16   1   7     1109.52     1159.21     25.41 o 
 -15   1   7      538.31      553.37     40.17 o 
 -14   1   7       38.06       21.36      4.92 o 
 -13   1   7     1447.83     1501.69     27.39 o 
 -12   1   7       63.40       51.74      4.57 o 
 -11   1   7     4292.09     4369.10     66.30 o 
 -10   1   7     1620.16     1680.89     24.04 o 
  -9   1   7      107.32       94.60      6.94 o 
  -8   1   7      663.47      706.00      9.77 o 
  -7   1   7     4174.81     4286.78     57.91 o 
  -6   1   7      444.10      467.01      6.92 o 
  -5   1   7     1205.79     1176.00     11.88 o 
  -4   1   7        5.26        5.78      1.46 o 
  -3   1   7      441.80      421.07      4.89 o 
  -2   1   7       25.40       15.17      2.37 o 
  -1   1   7      679.25      625.10      8.11 o 
   0   1   7         .84        -.91      1.03 o 
   1   1   7      216.03      249.59      3.95 o 
   2   1   7       18.67       16.50      1.55 o 
   3   1   7       88.06       99.33      3.29 o 
   4   1   7     1355.31     1357.40     21.63 o 
   5   1   7        4.71        2.72      2.28 o 
   6   1   7      256.05      247.34      6.14 o 
   7   1   7       23.22       19.48      3.16 o 
   8   1   7      748.99      771.55     14.25 o 
   9   1   7        8.15        2.67      3.92 o 
  10   1   7      678.05      712.13     37.80 o 
  11   1   7      126.86      106.83      8.63 o 
  12   1   7        2.58       14.12      7.37 o 
 -17   2   7         .10       -1.99      8.06 o 
 -16   2   7       76.95       67.50      7.37 o 
 -15   2   7      295.78      307.42     10.03 o 
 -14   2   7      595.73      667.91     16.31 o 
 -13   2   7       33.23       31.91      4.75 o 
 -12   2   7      574.81      566.42     13.88 o 
 -11   2   7        1.02        3.77      3.16 o 
 -10   2   7      383.32      379.69      9.13 o 
  -9   2   7     1200.20     1219.48     25.02 o 
  -8   2   7     1295.35     1254.85     18.98 o 
  -7   2   7        4.95        3.43      1.66 o 
  -6   2   7        6.62        3.98      2.37 o 
  -5   2   7      274.70      267.04      4.51 o 
  -4   2   7        6.22        7.37      1.28 o 
  -3   2   7       60.52       72.35      2.70 o 
  -2   2   7       51.23       45.37      2.44 o 
  -1   2   7     1222.81     1286.31     20.38 o 
   0   2   7      358.04      352.08      6.75 o 
   1   2   7      172.92      168.55     10.41 o 
   2   2   7     1011.91     1000.65     15.87 o 
   3   2   7      434.90      431.09     19.36 o 
   4   2   7      132.79      119.17      4.21 o 
   5   2   7        2.40        -.15      2.97 o 
   6   2   7     1166.80     1218.32     24.79 o 
   7   2   7      553.62      533.83     12.47 o 
   8   2   7      957.32      995.15     26.48 o 
   9   2   7       48.09       41.92      5.66 o 
  10   2   7      251.82      248.35     12.63 o 
  11   2   7      236.33      200.71     23.74 o 
 -15   3   7       33.67       13.51     11.69 o 
 -14   3   7       75.60       71.75      9.80 o 
 -13   3   7        6.42         .86      7.12 o 
 -12   3   7       63.36       44.15     11.14 o 
 -11   3   7      142.26      154.12     12.05 o 
 -10   3   7      216.74      197.41     12.42 o 
  -9   3   7        1.02        2.42      4.73 o 
  -8   3   7       66.11       55.91      4.93 o 
  -7   3   7      160.32      154.27     13.70 o 
  -6   3   7       25.93       19.69      3.48 o 
  -5   3   7       82.49       64.78      9.68 o 
  -4   3   7     1455.78     1524.27     26.33 o 
  -3   3   7      488.09      495.02     13.31 o 
  -2   3   7      110.09       87.66      9.13 o 
  -1   3   7        3.75        1.30      6.39 o 
   0   3   7      110.06       97.98      7.30 o 
   1   3   7      263.36      267.45      7.99 o 
   2   3   7     1506.63     1571.30     44.37 o 
   3   3   7        6.81        5.93      4.11 o 
   4   3   7      327.12      328.48     11.32 o 
   5   3   7      787.96      824.71     19.98 o 
   6   3   7       62.49       52.85     10.04 o 
   7   3   7       19.30       18.83      6.05 o 
   8   3   7      751.76      808.83     27.53 o 
   9   3   7      367.37      355.52     17.84 o 
 -12   4   7       53.50       22.64     13.88 o 
 -11   4   7       59.63       23.37     12.05 o 
 -10   4   7      115.69       92.03     11.69 o 
  -9   4   7       96.62       89.48     14.24 o 
  -8   4   7         .30       -3.29      8.40 o 
  -7   4   7      442.32      440.89     18.17 o 
  -6   4   7      340.17      371.39     23.37 o 
  -5   4   7      428.81      439.80     14.94 o 
  -4   4   7      402.26      417.64     14.65 o 
  -3   4   7       21.21       18.68      7.80 o 
  -2   4   7      108.29      104.77      8.84 o 
  -1   4   7       60.58       50.86      7.96 o 
   0   4   7     1645.71     1799.39     62.82 o 
   1   4   7      257.05      243.52     17.35 o 
   2   4   7        5.01       -5.44     10.23 o 
   3   4   7      343.50      355.35     20.94 o 
   4   4   7      302.86      303.58     23.74 o 
   5   4   7      105.91      104.03     15.86 o 
   6   4   7      193.41      190.90     17.59 o 
 -18   0   8      313.30      311.89     19.36 o 
 -16   0   8       67.93       45.65     11.32 o 
 -14   0   8      463.74      454.69     21.55 o 
 -12   0   8        4.15       -1.46      2.19 o 
 -10   0   8      494.78      502.16     11.32 o 
  -8   0   8       20.08        6.94      1.46 o 
  -6   0   8      709.63      837.42     13.15 o 
  -4   0   8     8844.91     9202.54    135.86 o 
  -2   0   8     2408.25     2369.84     33.23 o 
   0   0   8     2124.06     2225.95     34.69 o 
   2   0   8     8835.61     8521.06    168.00 o 
   4   0   8      141.17      158.14      7.67 o 
   6   0   8     2810.15     2907.07     71.95 o 
   8   0   8     1333.01     1382.32     43.83 o 
  10   0   8       53.52       48.94     12.42 o 
  12   0   8      131.49       90.21     17.53 o 
 -18   1   8       22.94       17.18      7.61 o 
 -17   1   8      668.50      701.20     21.29 o 
 -16   1   8        9.83        3.09      6.29 o 
 -15   1   8      298.34      295.11     11.84 o 
 -14   1   8      733.99      758.66     18.75 o 
 -13   1   8      118.41      112.34      4.91 o 
 -12   1   8      128.59      122.84      6.21 o 
 -11   1   8     1528.13     1531.23     24.39 o 
 -10   1   8        2.98        -.91      2.07 o 
  -9   1   8      678.48      717.63     14.79 o 
  -8   1   8       30.27       21.02      1.75 o 
  -7   1   8       61.52       72.70      3.83 o 
  -6   1   8     1888.09     1831.84     21.04 o 
  -5   1   8       26.75       37.20      1.55 o 
  -4   1   8      944.71     1013.49     11.10 o 
  -3   1   8      265.54      265.01      3.87 o 
  -2   1   8     6086.57     6368.59     74.31 o 
  -1   1   8     1107.50     1059.17     13.51 o 
   0   1   8     2387.94     2315.32     27.62 o 
   1   1   8       42.24       36.07      1.88 o 
   2   1   8      190.42      186.04      4.12 o 
   3   1   8      263.19      255.20      5.51 o 
   4   1   8     2517.21     2528.36     42.03 o 
   5   1   8      204.41      184.20      5.13 o 
   6   1   8      674.33      699.26     13.93 o 
   7   1   8         .19        1.64      3.22 o 
   8   1   8       90.60       95.08      7.12 o 
   9   1   8       30.08       28.97      8.22 o 
  10   1   8      794.78      828.67     30.16 o 
  11   1   8         .02        2.25      9.66 o 
  12   1   8       51.38       34.33     11.36 o 
 -17   2   8      403.61      410.97     48.03 o 
 -16   2   8      179.06      170.56      9.54 o 
 -15   2   8     1398.23     1487.51     36.70 o 
 -14   2   8      179.94      182.11      7.99 o 
 -13   2   8      613.47      644.37     15.88 o 
 -12   2   8      354.27      356.93      9.65 o 
 -11   2   8       13.25       10.10      3.42 o 
 -10   2   8       54.82       55.28      4.12 o 
  -9   2   8     1020.60     1066.73     23.19 o 
  -8   2   8      309.66      313.83      6.39 o 
  -7   2   8        5.98        2.67      1.66 o 
  -6   2   8      803.57      830.63     25.38 o 
  -5   2   8       61.05       55.57      6.57 o 
  -4   2   8      187.56      175.42      4.51 o 
  -3   2   8       14.79        2.10      2.02 o 
  -2   2   8      158.53      140.61      8.03 o 
  -1   2   8       74.09       68.71      8.58 o 
   0   2   8      383.57      368.22      7.62 o 
   1   2   8      646.36      623.79     10.24 o 
   2   2   8      289.79      255.16     26.66 o 
   3   2   8      124.83      117.08      4.92 o 
   4   2   8       10.89        6.14      3.10 o 
   5   2   8         .03        -.37      3.04 o 
   6   2   8       12.04       10.81      3.77 o 
   7   2   8      186.12      167.88     10.41 o 
   8   2   8      181.28      169.85     11.14 o 
   9   2   8         .52       -7.18      8.03 o 
  10   2   8       67.24       49.85     10.03 o 
  11   2   8       54.63       28.76     18.99 o 
 -15   3   8      708.43      807.95     29.40 o 
 -14   3   8       23.93       15.12      9.50 o 
 -13   3   8       32.65       27.95      7.63 o 
 -12   3   8      307.66      293.46     14.05 o 
 -11   3   8      783.61      796.23     29.40 o 
 -10   3   8      121.70      114.33     11.50 o 
  -9   3   8      480.12      506.37     15.11 o 
  -8   3   8        3.58        -.88      3.77 o 
  -7   3   8      249.66      237.54     11.32 o 
  -6   3   8       54.19       47.18      4.13 o 
  -5   3   8        5.84        3.13      3.65 o 
  -4   3   8      110.92      108.31     12.05 o 
  -3   3   8      349.24      358.81     10.00 o 
  -2   3   8         .02       -1.26      3.81 o 
  -1   3   8         .19       -3.82      7.49 o 
   0   3   8       97.39       85.46      5.15 o 
   1   3   8       63.12       55.38      4.83 o 
   2   3   8       43.08       34.51      4.63 o 
   3   3   8       55.09       44.41      5.03 o 
   4   3   8      441.22      438.45     13.05 o 
   5   3   8         .31       -8.00      8.03 o 
   6   3   8       10.61         .86      6.35 o 
   7   3   8      145.33      133.96     31.59 o 
   8   3   8       56.96       36.53     10.77 o 
   9   3   8      117.33       84.05     16.75 o 
 -11   4   8      137.78      162.88     17.16 o 
 -10   4   8         .55       -2.56     13.15 o 
  -9   4   8       58.68       47.11     10.59 o 
  -8   4   8       30.90       15.34     12.42 o 
  -7   4   8      711.59      795.06     29.81 o 
  -6   4   8      191.31      199.41     17.53 o 
  -5   4   8       30.06        8.42     12.60 o 
  -4   4   8       24.26       21.69      8.68 o 
  -3   4   8      391.89      415.68     15.00 o 
  -2   4   8       57.85       55.12      9.31 o 
  -1   4   8      121.08      109.27      9.48 o 
   0   4   8       48.97       57.99      8.88 o 
   1   4   8      230.94      255.22     13.37 o 
   2   4   8      273.54      309.16     21.55 o 
   3   4   8       37.18       39.87     10.64 o 
   4   4   8       22.36       12.96     12.03 o 
   5   4   8      121.82      121.78     13.79 o 
 -19   0   9      694.60      639.85     35.79 o 
 -17   0   9       68.76       61.36     12.42 o 
 -15   0   9      430.07      418.90     21.18 o 
 -13   0   9     1504.74     1516.71     43.83 o 
 -11   0   9      322.97      321.38      8.77 o 
  -9   0   9     1062.52     1081.38     21.55 o 
  -7   0   9      134.58      114.68      4.02 o 
  -5   0   9      350.67      317.37      6.21 o 
  -3   0   9     1351.33     1463.39     24.47 o 
  -1   0   9      343.69      352.06      6.94 o 
   1   0   9         .80        2.92      3.29 o 
   3   0   9      198.42      199.40      8.03 o 
   5   0   9       26.92       27.03      5.48 o 
   7   0   9      841.03      885.27     26.66 o 
   9   0   9      567.85      577.03     29.95 o 
  11   0   9      739.02      713.25     39.44 o 
 -18   1   9       78.71       60.79      9.29 o 
 -17   1   9        4.67        2.93      6.70 o 
 -16   1   9       38.01       25.56      9.03 o 
 -15   1   9      570.62      557.19     22.81 o 
 -14   1   9      710.41      708.80     19.73 o 
 -13   1   9      140.21      130.84      6.57 o 
 -12   1   9     1391.95     1384.02     24.01 o 
 -11   1   9        4.44       -1.03      2.70 o 
 -10   1   9      295.88      291.95     10.41 o 
  -9   1   9      235.98      245.44      5.84 o 
  -8   1   9       56.97       68.37      4.20 o 
  -7   1   9       49.24       47.41      2.37 o 
  -6   1   9     3725.72     3860.80     48.10 o 
  -5   1   9       76.19       69.67      2.21 o 
  -4   1   9      281.53      259.49      6.03 o 
  -3   1   9         .86         .00      1.22 o 
  -2   1   9      771.09      753.01      9.98 o 
  -1   1   9       84.14       77.15      3.29 o 
   0   1   9     1135.34     1172.86     16.23 o 
   1   1   9       10.49        5.27      1.60 o 
   2   1   9       19.32       16.30      2.02 o 
   3   1   9       39.72       36.74      2.97 o 
   4   1   9      134.05      123.14      4.04 o 
   5   1   9      422.69      427.09      9.91 o 
   6   1   9        2.17       -3.48      3.48 o 
   7   1   9       20.58       10.85      4.37 o 
   8   1   9       16.96       20.05      5.40 o 
   9   1   9      757.91      800.37     43.46 o 
  10   1   9       50.67       45.50      8.13 o 
  11   1   9      717.41      732.49     27.28 o 
 -17   2   9     1138.72     1227.70     37.68 o 
 -16   2   9        1.31         .20      8.25 o 
 -15   2   9         .29         .20      5.44 o 
 -14   2   9      474.09      483.74     14.72 o 
 -13   2   9      313.22      325.70      8.91 o 
 -12   2   9      240.82      227.82      7.46 o 
 -11   2   9      630.38      625.86     13.15 o 
 -10   2   9      248.43      258.03      7.28 o 
  -9   2   9      624.43      641.12     13.16 o 
  -8   2   9     3671.73     3821.05     70.49 o 
  -7   2   9       10.97        6.74      1.66 o 
  -6   2   9      115.46      106.13      2.76 o 
  -5   2   9        2.68        -.73      2.09 o 
  -4   2   9     3343.64     3489.03     55.15 o 
  -3   2   9      183.24      171.86      5.03 o 
  -2   2   9     1345.72     1341.27     23.86 o 
  -1   2   9         .52        2.19      2.44 o 
   0   2   9       64.12       56.30      3.74 o 
   1   2   9      412.94      395.80      8.23 o 
   2   2   9      807.15      803.56     15.49 o 
   3   2   9       45.88       36.39      3.51 o 
   4   2   9      190.41      169.00      5.80 o 
   5   2   9      368.19      386.52     10.08 o 
   6   2   9       22.92       15.93      4.53 o 
   7   2   9       71.93       67.04     15.34 o 
   8   2   9       22.34        3.10      7.12 o 
   9   2   9        4.00       -6.55     21.18 o 
  10   2   9       97.89       67.52     12.79 o 
 -15   3   9      193.75      164.28     13.86 o 
 -14   3   9      141.69       98.15     11.81 o 
 -13   3   9      209.55      182.68     14.97 o 
 -12   3   9      359.98      368.26     16.63 o 
 -11   3   9      662.75      681.22     46.93 o 
 -10   3   9      498.87      525.99     26.30 o 
  -9   3   9      228.97      240.06     16.07 o 
  -8   3   9      164.07      145.57     20.27 o 
  -7   3   9      408.31      422.57     11.66 o 
  -6   3   9     1098.48     1149.19     23.00 o 
  -5   3   9      374.84      376.32     10.38 o 
  -4   3   9      592.19      612.96     14.18 o 
  -3   3   9       36.79       29.46      9.13 o 
  -2   3   9      110.69       95.08      5.64 o 
  -1   3   9      630.78      647.69     16.20 o 
   0   3   9     1057.83     1117.55     24.35 o 
   1   3   9       51.19       40.41      5.84 o 
   2   3   9      492.43      524.49     15.89 o 
   3   3   9       44.63       31.88      6.03 o 
   4   3   9       76.71       75.80      6.81 o 
   5   3   9       21.84       18.27      7.16 o 
   6   3   9      289.65      287.67     13.10 o 
   7   3   9       52.63       55.83     10.60 o 
   8   3   9      286.45      257.04     43.46 o 
 -11   4   9        1.86      -12.05     12.05 o 
 -10   4   9       45.15       32.50     11.32 o 
  -9   4   9      225.29      195.02     18.26 o 
  -8   4   9      202.69      191.78     18.44 o 
  -7   4   9       17.21        3.63     13.88 o 
  -6   4   9       12.71       11.35      7.70 o 
  -5   4   9       44.41       31.57      7.28 o 
  -4   4   9       44.25       28.99      7.96 o 
  -3   4   9      143.18      140.82     10.58 o 
  -2   4   9      418.99      430.41     16.76 o 
  -1   4   9        1.20        -.90     12.05 o 
   0   4   9       45.50       43.63      9.40 o 
   1   4   9       16.38       16.64     10.24 o 
   2   4   9        3.46        8.97      8.48 o 
   3   4   9        3.67       12.59      9.45 o 
   4   4   9     1132.23     1200.35     85.28 o 
 -18   0  10     1392.36     1499.18     81.81 o 
 -16   0  10       28.16       10.96      9.50 o 
 -14   0  10     2688.61     2883.69     85.46 o 
 -12   0  10     1663.78     1718.67     48.57 o 
 -10   0  10      226.92      232.64      6.94 o 
  -8   0  10     2512.01     2471.74     54.05 o 
  -6   0  10      896.63      860.80     14.97 o 
  -4   0  10         .76         .00      2.19 o 
  -2   0  10      669.07      633.64     12.42 o 
   0   0  10      435.94      406.84      9.13 o 
   2   0  10      524.40      475.50     11.69 o 
   4   0  10       28.73       11.69      4.75 o 
   6   0  10     1094.73     1146.39     36.16 o 
   8   0  10      198.10      164.71     11.69 o 
  10   0  10       26.36       14.24     12.42 o 
 -18   1  10       91.40       67.76      9.91 o 
 -17   1  10      235.35      242.45     14.32 o 
 -16   1  10      957.34      983.19     29.43 o 
 -15   1  10       74.61       68.81      8.06 o 
 -14   1  10      277.36      271.14     12.96 o 
 -13   1  10       64.74       62.68      4.57 o 
 -12   1  10      275.73      280.99      8.68 o 
 -11   1  10      563.82      558.69     11.14 o 
 -10   1  10     2369.32     2429.56     38.05 o 
  -9   1  10         .89         .91      3.47 o 
  -8   1  10      330.78      318.32      6.84 o 
  -7   1  10      305.94      306.49      5.09 o 
  -6   1  10     1156.81     1176.54     14.45 o 
  -5   1  10        2.29        1.72      1.75 o 
  -4   1  10      441.03      429.04      6.49 o 
  -3   1  10      547.64      557.44      8.94 o 
  -2   1  10      724.68      681.32      9.88 o 
  -1   1  10      546.24      558.49     12.96 o 
   0   1  10       22.91       15.57      2.01 o 
   1   1  10      716.97      729.59     12.00 o 
   2   1  10      714.23      679.25     20.82 o 
   3   1  10      105.53       96.81      4.56 o 
   4   1  10      566.87      560.12     12.73 o 
   5   1  10     1113.24     1171.66     24.91 o 
   6   1  10       83.22       65.81      5.61 o 
   7   1  10      177.65      183.61     11.14 o 
   8   1  10       43.44       33.93      6.18 o 
   9   1  10      697.73      775.05     28.65 o 
  10   1  10      262.59      230.88     24.65 o 
 -17   2  10       11.92        2.47     12.96 o 
 -16   2  10       54.04       40.46      9.38 o 
 -15   2  10      241.70      237.00     28.49 o 
 -14   2  10        2.24        3.69      6.39 o 
 -13   2  10      323.20      319.44      9.25 o 
 -12   2  10       75.79       71.60      4.77 o 
 -11   2  10      103.41       80.67      4.63 o 
 -10   2  10      150.50      156.44      5.94 o 
  -9   2  10      375.87      383.60     10.41 o 
  -8   2  10       12.99        6.43      3.83 o 
  -7   2  10       54.21       48.12      2.54 o 
  -6   2  10     1298.36     1365.40     22.10 o 
  -5   2  10        4.11        2.76      2.89 o 
  -4   2  10       68.65       58.72      3.48 o 
  -3   2  10      111.77      103.09      4.13 o 
  -2   2  10      537.20      540.27     11.54 o 
  -1   2  10      716.87      721.09     14.20 o 
   0   2  10     1031.89     1061.71     17.45 o 
   1   2  10      970.04      966.31     22.64 o 
   2   2  10      147.78      141.28      5.92 o 
   3   2  10     1265.86     1369.66     26.57 o 
   4   2  10      365.91      390.95     10.08 o 
   5   2  10       27.38       18.48      4.30 o 
   6   2  10         .43       -4.00      6.03 o 
   7   2  10     2017.80     2166.02     63.00 o 
   8   2  10       29.81       41.54      9.26 o 
   9   2  10      306.68      295.22     17.54 o 
 -15   3  10       25.46        9.20     21.00 o 
 -14   3  10        1.00      -12.05     12.05 o 
 -13   3  10       75.79       62.05     10.39 o 
 -12   3  10      325.50      337.10     15.88 o 
 -11   3  10         .13        5.11      6.05 o 
 -10   3  10       31.06       30.97      8.77 o 
  -9   3  10       10.44       10.96      8.03 o 
  -8   3  10      241.05      228.80     16.07 o 
  -7   3  10       13.10       10.93      6.29 o 
  -6   3  10      197.26      201.70      7.80 o 
  -5   3  10      155.89      144.76      6.94 o 
  -4   3  10      463.26      458.65     12.35 o 
  -3   3  10       15.01        6.65      4.46 o 
  -2   3  10       65.57       52.40      6.14 o 
  -1   3  10      554.77      587.23     14.29 o 
   0   3  10      104.14      101.14      6.82 o 
   1   3  10      377.37      371.34     11.01 o 
   2   3  10      622.76      666.77     16.12 o 
   3   3  10      507.15      486.57     22.83 o 
   4   3  10      491.96      489.58     18.08 o 
   5   3  10      577.29      625.02     20.33 o 
   6   3  10      230.47      220.48     12.19 o 
   7   3  10       71.65       59.22     11.43 o 
 -10   4  10      114.88      104.45     14.61 o 
  -9   4  10      221.04      227.16     16.80 o 
  -8   4  10      139.23      128.11     11.18 o 
  -7   4  10         .19       -5.74     22.64 o 
  -6   4  10         .38        1.55      8.04 o 
  -5   4  10      111.12      100.45     11.87 o 
  -4   4  10       24.53       17.90      8.37 o 
  -3   4  10      226.21      203.63     18.44 o 
  -2   4  10       34.24       11.18      8.37 o 
  -1   4  10       86.88       92.04     10.35 o 
   0   4  10       28.87       19.83      8.60 o 
   1   4  10      107.86       85.88     11.33 o 
   2   4  10      149.37      120.12     13.10 o 
 -17   0  11        9.79       -5.84     10.59 o 
 -15   0  11      412.11      393.33     21.55 o 
 -13   0  11       15.08        8.40      5.11 o 
 -11   0  11      757.62      727.50     21.55 o 
  -9   0  11       38.04       32.14      2.56 o 
  -7   0  11     3026.17     3065.93     52.22 o 
  -5   0  11      451.81      429.12     10.96 o 
  -3   0  11     8081.59     8280.75    153.75 o 
  -1   0  11     1960.55     2051.38     40.54 o 
   1   0  11     1511.27     1400.58     39.08 o 
   3   0  11     2176.74     2256.26     59.89 o 
   5   0  11      326.95      354.98     15.34 o 
   7   0  11      196.28      189.18     12.42 o 
   9   0  11      835.87      907.18     44.19 o 
 -18   1  11       51.05       38.91     14.61 o 
 -17   1  11      498.73      519.45     23.24 o 
 -16   1  11      340.44      325.82     15.49 o 
 -15   1  11       24.31       11.87      6.71 o 
 -14   1  11       21.16       18.69      5.11 o 
 -13   1  11      240.83      229.39      7.54 o 
 -12   1  11       20.00       21.08      3.51 o 
 -11   1  11       93.43       96.58      4.99 o 
 -10   1  11        1.98         .62      2.56 o 
  -9   1  11      734.46      716.67     13.07 o 
  -8   1  11       16.13       11.22      4.20 o 
  -7   1  11       94.03       84.66      2.89 o 
  -6   1  11      777.13      790.39     10.78 o 
  -5   1  11     2482.02     2554.27     34.99 o 
  -4   1  11      192.47      188.81      4.19 o 
  -3   1  11      386.20      358.53      6.65 o 
  -2   1  11      469.10      442.50      7.80 o 
  -1   1  11     1520.76     1493.95     22.36 o 
   0   1  11     1166.29     1160.36     18.45 o 
   1   1  11     2121.66     2207.76     40.28 o 
   2   1  11        3.30        2.39      3.47 o 
   3   1  11        3.30        -.52      2.76 o 
   4   1  11      953.17     1020.20     23.61 o 
   5   1  11      554.45      572.56     14.71 o 
   6   1  11       12.64        3.79      5.25 o 
   7   1  11      690.11      741.46     19.47 o 
   8   1  11      161.89      145.74     14.19 o 
   9   1  11       16.58       -2.67     11.04 o 
 -17   2  11       74.91       50.28     13.33 o 
 -16   2  11      132.74      120.48     16.25 o 
 -15   2  11       34.48       26.95      7.90 o 
 -14   2  11      176.47      159.18      7.96 o 
 -13   2  11        6.39       -1.41      4.38 o 
 -12   2  11      206.32      191.54      8.22 o 
 -11   2  11       13.60        9.97      3.74 o 
 -10   2  11       91.24       79.46      4.47 o 
  -9   2  11         .03        1.65      2.96 o 
  -8   2  11       89.05       90.96      5.84 o 
  -7   2  11      123.27      106.72      4.57 o 
  -6   2  11         .03       -1.83      2.07 o 
  -5   2  11        1.62        3.72      2.89 o 
  -4   2  11     1142.22     1146.02     23.74 o 
  -3   2  11      289.83      277.93      6.97 o 
  -2   2  11     1196.88     1233.83     23.13 o 
  -1   2  11        4.83        5.44      3.31 o 
   0   2  11      828.79      839.38     26.48 o 
   1   2  11       30.49       25.86      3.68 o 
   2   2  11     1152.80     1171.94     25.44 o 
   3   2  11       51.37       38.57     14.24 o 
   4   2  11        7.39        8.48      4.56 o 
   5   2  11      200.91      193.02     10.14 o 
   6   2  11      472.55      476.42     16.79 o 
   7   2  11      267.18      245.86     19.54 o 
   8   2  11       12.21         .47     10.33 o 
 -14   3  11      266.06      277.63     16.96 o 
 -13   3  11       17.94       11.29     13.70 o 
 -12   3  11      233.77      249.33     17.71 o 
 -11   3  11       22.89       12.88      7.36 o 
 -10   3  11       88.42       70.25      7.48 o 
  -9   3  11      121.23      103.66      7.85 o 
  -8   3  11      765.93      812.23     23.58 o 
  -7   3  11         .04       -5.31      8.77 o 
  -6   3  11      348.89      350.03     21.73 o 
  -5   3  11      283.24      284.49     10.00 o 
  -4   3  11      137.74      131.15      7.50 o 
  -3   3  11        1.40        3.18      7.30 o 
  -2   3  11      376.73      373.46     10.76 o 
  -1   3  11      171.58      164.14      7.28 o 
   0   3  11      546.86      551.74     15.07 o 
   1   3  11      318.61      307.66     12.96 o 
   2   3  11      296.84      281.81     10.34 o 
   3   3  11      367.35      375.89     13.36 o 
   4   3  11       31.90       19.85      7.33 o 
   5   3  11      199.12      187.49     12.44 o 
 -10   4  11      463.51      537.95     33.23 o 
  -9   4  11       89.55       71.02     12.39 o 
  -8   4  11       38.82       27.58     10.97 o 
  -7   4  11       70.99       60.91     11.47 o 
  -6   4  11      397.52      377.60     19.22 o 
  -5   4  11        2.63        1.98      9.54 o 
  -4   4  11      231.46      210.70     20.09 o 
  -3   4  11      454.20      482.82     47.11 o 
  -2   4  11      111.79       96.75     10.35 o 
  -1   4  11       37.33       33.96      9.83 o 
   0   4  11      132.15      122.46     12.65 o 
   1   4  11       19.64       25.91     14.44 o 
 -18   0  12        6.81      -13.88     14.97 o 
 -16   0  12       46.35       46.38     12.78 o 
 -14   0  12      745.56      761.83     27.76 o 
 -12   0  12      882.85      889.28     27.39 o 
 -10   0  12     1611.44     1728.54     32.14 o 
  -8   0  12     1948.86     1989.66     36.52 o 
  -6   0  12     1038.76      999.94     21.55 o 
  -4   0  12     6133.95     6160.72    139.88 o 
  -2   0  12      287.06      262.59      9.13 o 
   0   0  12      165.15      166.90      6.94 o 
   2   0  12     1223.81     1197.89     35.06 o 
   4   0  12     1265.65     1243.17     41.63 o 
   6   0  12         .07        8.03      7.30 o 
   8   0  12      477.28      472.22     28.85 o 
 -18   1  12      293.98      306.47     18.43 o 
 -17   1  12       24.94       17.17     14.43 o 
 -16   1  12      180.78      171.90     12.78 o 
 -15   1  12      428.34      436.76     25.20 o 
 -14   1  12      138.83      133.44      7.36 o 
 -13   1  12      114.85      105.33      8.22 o 
 -12   1  12      419.08      419.23     14.79 o 
 -11   1  12      282.35      286.97      8.48 o 
 -10   1  12      796.44      782.95     16.13 o 
  -9   1  12     2144.10     2162.12     38.20 o 
  -8   1  12       23.29       22.41      1.66 o 
  -7   1  12      551.95      568.93      8.94 o 
  -6   1  12     1986.12     2018.57     26.03 o 
  -5   1  12      655.16      653.73      9.91 o 
  -4   1  12      983.86      989.55     14.13 o 
  -3   1  12     1005.50     1004.52     17.40 o 
  -2   1  12     2078.10     2141.22     38.16 o 
  -1   1  12     1529.12     1526.02     25.69 o 
   0   1  12       93.26       68.26      4.75 o 
   1   1  12       23.29       17.99      4.75 o 
   2   1  12      209.52      190.23      6.40 o 
   3   1  12      129.79      106.48      6.29 o 
   4   1  12       16.34       16.88      8.40 o 
   5   1  12         .15        1.60      6.39 o 
   6   1  12      421.42      413.98     20.45 o 
   7   1  12       23.34       11.63      8.32 o 
   8   1  12        2.91        7.91     12.76 o 
 -17   2  12      404.30      344.41     21.65 o 
 -16   2  12      346.66      326.80     21.75 o 
 -15   2  12       48.30       31.09      9.25 o 
 -14   2  12      185.29      162.61      8.51 o 
 -13   2  12     1098.18     1153.37     26.28 o 
 -12   2  12      189.85      183.95      7.54 o 
 -11   2  12      542.50      539.55     13.80 o 
 -10   2  12      118.64      138.32      6.29 o 
  -9   2  12      310.22      311.28     19.72 o 
  -8   2  12       65.51       41.02      6.94 o 
  -7   2  12     3008.80     3175.37     53.69 o 
  -6   2  12      145.91      143.07      9.68 o 
  -5   2  12        7.96        -.73      2.63 o 
  -4   2  12       39.63       25.85      3.42 o 
  -3   2  12      613.02      607.48     22.64 o 
  -2   2  12      320.36      297.67      8.46 o 
  -1   2  12     1445.31     1565.65     45.10 o 
   0   2  12      279.25      267.08      8.58 o 
   1   2  12       86.27       65.99     10.04 o 
   2   2  12       97.30       86.37      9.86 o 
   3   2  12         .30       -1.45      4.77 o 
   4   2  12         .02       -6.27     11.14 o 
   5   2  12      233.24      226.52     11.39 o 
   6   2  12        8.85       21.00      8.52 o 
   7   2  12      100.68       65.61     10.20 o 
 -14   3  12      481.98      528.89     23.42 o 
 -13   3  12        9.33         .79      9.30 o 
 -12   3  12         .82       -4.46      7.48 o 
 -11   3  12      112.57       85.78     11.32 o 
 -10   3  12      604.13      639.45     28.12 o 
  -9   3  12      692.96      711.81     20.27 o 
  -8   3  12       15.53       10.66      8.58 o 
  -7   3  12      105.84       96.69      8.32 o 
  -6   3  12       60.55       61.29      9.30 o 
  -5   3  12     1294.93     1355.52     33.12 o 
  -4   3  12      200.57      185.41      8.40 o 
  -3   3  12      383.41      378.40     17.16 o 
  -2   3  12      110.11       98.10      6.92 o 
  -1   3  12       26.22       22.48      5.55 o 
   0   3  12       15.55        4.32      8.03 o 
   1   3  12      507.36      532.69     16.21 o 
   2   3  12       53.57       36.58      7.12 o 
   3   3  12      354.58      350.97     13.95 o 
   4   3  12      244.76      230.88     28.30 o 
  -8   4  12      281.00      266.99     17.54 o 
  -7   4  12        8.25        1.16     10.84 o 
  -6   4  12        3.37       -1.67      9.91 o 
  -5   4  12      603.35      636.62     52.59 o 
  -4   4  12       47.05       44.45     12.95 o 
  -3   4  12         .03         .79     11.75 o 
  -2   4  12      134.81      130.97     21.36 o 
 -17   0  13     1062.57     1116.81     59.16 o 
 -15   0  13         .66       -7.67      9.86 o 
 -13   0  13      110.13      107.37      9.13 o 
 -11   0  13     3374.99     3393.16     90.57 o 
  -9   0  13      141.95      120.15      6.21 o 
  -7   0  13      251.82      250.17      7.30 o 
  -5   0  13     1511.35     1525.11     40.54 o 
  -3   0  13       21.59       16.80      4.02 o 
  -1   0  13      463.77      473.68     13.51 o 
   1   0  13     1193.04     1287.00     38.35 o 
   3   0  13     1989.31     2084.61     63.18 o 
   5   0  13       34.66       28.49      8.40 o 
   7   0  13     1441.65     1524.02     73.77 o 
 -18   1  13        1.11       25.04     15.53 o 
 -17   1  13       34.84       25.16     10.44 o 
 -16   1  13      491.39      507.99     22.60 o 
 -15   1  13      400.97      404.06     18.08 o 
 -14   1  13      551.69      540.19     16.80 o 
 -13   1  13      431.21      421.45     13.21 o 
 -12   1  13     1212.66     1251.09     27.36 o 
 -11   1  13       23.22       23.54      7.49 o 
 -10   1  13       67.26       71.53      4.13 o 
  -9   1  13      544.60      496.00     30.49 o 
  -8   1  13       90.15       65.57      3.68 o 
  -7   1  13     1280.07     1337.22     20.24 o 
  -6   1  13     1231.78     1235.79     22.46 o 
  -5   1  13      137.45      121.71      4.91 o 
  -4   1  13      359.07      350.13      8.04 o 
  -3   1  13      316.84      284.33     10.77 o 
  -2   1  13        7.17        5.06      2.74 o 
  -1   1  13      518.84      513.32     10.71 o 
   0   1  13       29.34       33.17      4.65 o 
   1   1  13      229.17      247.18     12.96 o 
   2   1  13      455.72      467.58     13.70 o 
   3   1  13      111.25      129.50     13.51 o 
   4   1  13       40.22       30.76      8.03 o 
   5   1  13     1520.12     1555.93     44.35 o 
   6   1  13      492.70      483.24     18.98 o 
   7   1  13       18.13        6.66     12.01 o 
 -16   2  13       63.43       51.35     14.59 o 
 -15   2  13      132.99      114.09     13.16 o 
 -14   2  13     1127.83     1226.77     40.23 o 
 -13   2  13       74.61       67.12      7.62 o 
 -12   2  13      414.58      386.96     13.31 o 
 -11   2  13       93.34       75.63      6.23 o 
 -10   2  13       20.83       17.52      5.52 o 
  -9   2  13     1629.11     1681.50     38.47 o 
  -8   2  13     1264.68     1358.58     27.03 o 
  -7   2  13      664.83      646.16     13.94 o 
  -6   2  13       29.65       17.84      4.37 o 
  -5   2  13      347.36      337.90     25.20 o 
  -4   2  13      115.94      107.22      4.99 o 
  -3   2  13      164.88      147.28      5.77 o 
  -2   2  13       13.40       10.81      3.98 o 
  -1   2  13      152.10      132.50      6.55 o 
   0   2  13      486.26      470.81     12.88 o 
   1   2  13      243.61      265.23      9.74 o 
   2   2  13      351.41      352.48     13.70 o 
   3   2  13       42.24       38.36      8.40 o 
   4   2  13      418.39      429.22     25.02 o 
   5   2  13       48.17       58.54     11.32 o 
   6   2  13        8.04       20.60     12.76 o 
 -13   3  13       10.08        2.30      8.15 o 
 -12   3  13      108.63      103.49      9.86 o 
 -11   3  13      998.55     1085.67     36.11 o 
 -10   3  13      377.20      388.99     16.84 o 
  -9   3  13       10.14       -1.15      7.67 o 
  -8   3  13         .91       -4.04      6.21 o 
  -7   3  13      414.90      452.47     16.31 o 
  -6   3  13         .13       -4.70      7.01 o 
  -5   3  13       18.28       10.88     11.69 o 
  -4   3  13      130.52      108.14     15.16 o 
  -3   3  13      438.20      419.62     14.05 o 
  -2   3  13        8.12        6.26      5.77 o 
  -1   3  13       32.38       13.34     10.59 o 
   0   3  13         .03        -.18      7.67 o 
   1   3  13       28.74       35.07     11.32 o 
   2   3  13      208.19      195.15     12.63 o 
   3   3  13       21.57       22.69     11.50 o 
 -18   0  14     1356.66     1576.24     84.73 o 
 -16   0  14        2.74        8.77     13.15 o 
 -14   0  14      581.55      638.02     27.39 o 
 -12   0  14       22.95       15.34      6.57 o 
 -10   0  14       70.29       69.75      6.94 o 
  -8   0  14      334.93      314.45      9.86 o 
  -6   0  14        1.23        5.11      3.65 o 
  -4   0  14      385.02      395.89     15.34 o 
  -2   0  14     1207.41     1202.27     33.96 o 
   0   0  14      366.12      383.47     16.07 o 
   2   0  14        5.92       -7.30      7.30 o 
   4   0  14      799.38      755.25     37.25 o 
   6   0  14       52.28       29.22     16.43 o 
 -17   1  14       28.24       18.36     12.23 o 
 -16   1  14      280.36      293.79     16.24 o 
 -15   1  14        8.63        2.19      7.01 o 
 -14   1  14       12.36        5.97      5.15 o 
 -13   1  14       15.34       16.53      5.51 o 
 -12   1  14        2.91       -4.99      4.99 o 
 -11   1  14       54.39       39.73      5.84 o 
 -10   1  14       22.60       17.08      4.21 o 
  -9   1  14       73.62       64.12      4.38 o 
  -8   1  14        2.72       -3.83      3.83 o 
  -7   1  14         .41         .55      2.84 o 
  -6   1  14        2.96        6.84      3.16 o 
  -5   1  14     1518.10     1567.95     26.11 o 
  -4   1  14      180.39      181.57      5.70 o 
  -3   1  14        5.67        5.29      4.00 o 
  -2   1  14      286.15      310.12      9.46 o 
  -1   1  14      243.78      266.69      8.73 o 
   0   1  14       95.51       92.21      9.13 o 
   1   1  14     1144.49     1116.95     28.05 o 
   2   1  14      424.91      406.29     13.70 o 
   3   1  14      184.40      173.58      9.88 o 
   4   1  14       98.37       76.57      9.29 o 
   5   1  14      172.00      165.10     11.76 o 
   6   1  14        2.81       11.36      8.25 o 
 -16   2  14       35.99       14.50     14.82 o 
 -15   2  14       39.53       28.77     12.73 o 
 -14   2  14       53.30       37.47      9.13 o 
 -13   2  14       26.43       18.77      7.81 o 
 -12   2  14       29.91       32.29      6.41 o 
 -11   2  14        3.50        5.94      5.60 o 
 -10   2  14      177.90      152.12     10.04 o 
  -9   2  14      732.75      738.01     15.85 o 
  -8   2  14        7.37        3.58      4.25 o 
  -7   2  14      528.22      560.92     21.55 o 
  -6   2  14      216.96      214.55      7.73 o 
  -5   2  14       31.21       29.34      4.63 o 
  -4   2  14       28.79       30.69      4.65 o 
  -3   2  14     1379.11     1511.50     30.73 o 
  -2   2  14      418.97      419.72     11.99 o 
  -1   2  14      549.13      527.32     19.72 o 
   0   2  14      478.42      477.19     24.65 o 
   1   2  14      262.64      254.09     13.33 o 
   2   2  14      134.59      107.26     10.35 o 
   3   2  14      810.07      893.10     31.09 o 
   4   2  14       24.70       31.17     10.23 o 
 -13   3  14      179.82      143.12     13.68 o 
 -12   3  14      127.56      121.81     11.69 o 
 -11   3  14      820.05      855.58     27.14 o 
 -10   3  14       21.03       15.50      8.34 o 
  -9   3  14       72.59       51.55      8.11 o 
  -8   3  14      435.57      411.71     15.53 o 
  -7   3  14      396.00      370.65     14.52 o 
  -6   3  14      182.97      172.21     11.10 o 
  -5   3  14      473.37      515.07     19.03 o 
  -4   3  14      396.80      378.77     13.98 o 
  -3   3  14       19.02       16.98      6.71 o 
  -2   3  14       47.45       39.10      7.09 o 
  -1   3  14      503.44      549.24     16.73 o 
   0   3  14      402.37      390.03     15.03 o 
   1   3  14      297.95      290.44     12.79 o 
 -17   0  15      760.42      768.40     47.11 o 
 -15   0  15       28.03       28.49     12.42 o 
 -13   0  15     2790.51     2881.87     93.86 o 
 -11   0  15      461.35      484.63     19.72 o 
  -9   0  15      675.31      713.25     20.45 o 
  -7   0  15     3599.31     3788.32     82.90 o 
  -5   0  15        8.09        4.75      4.75 o 
  -3   0  15      817.31      805.29     22.64 o 
  -1   0  15      354.84      314.81     14.24 o 
   1   0  15       46.15       29.22      8.40 o 
   3   0  15         .02      -11.69     11.69 o 
   5   0  15       10.02       14.24     24.47 o 
 -17   1  15        2.46       27.76     15.16 o 
 -16   1  15         .35      -10.00     10.00 o 
 -15   1  15     1463.93     1604.12     63.36 o 
 -14   1  15      224.64      211.97     10.20 o 
 -13   1  15       11.64        7.65      6.44 o 
 -12   1  15       24.90       14.94      8.40 o 
 -11   1  15     1640.83     1740.04     41.75 o 
 -10   1  15      801.57      808.25     19.56 o 
  -9   1  15     1072.16     1130.40     21.89 o 
  -8   1  15        1.87         .93      3.48 o 
  -7   1  15      405.25      406.45     10.04 o 
  -6   1  15        3.73        7.87      4.38 o 
  -5   1  15      448.49      462.40     13.70 o 
  -4   1  15      238.51      233.61     11.14 o 
  -3   1  15      357.09      351.99      9.88 o 
  -2   1  15        9.03        7.25      5.26 o 
  -1   1  15       37.38       35.50      9.13 o 
   0   1  15       15.35       16.29      6.94 o 
   1   1  15      168.48      165.48     10.18 o 
   2   1  15       27.39       30.12      7.72 o 
   3   1  15        8.82       -1.28      8.26 o 
   4   1  15       33.93       19.43      9.91 o 
 -15   2  15      117.64      119.19     15.64 o 
 -14   2  15        2.97       -8.65      8.65 o 
 -13   2  15      133.61      129.38     10.35 o 
 -12   2  15      537.20      548.86     21.01 o 
 -11   2  15       19.76        1.16      6.75 o 
 -10   2  15         .09        8.65      6.14 o 
  -9   2  15      262.57      242.58      8.60 o 
  -8   2  15       36.79       26.24      5.44 o 
  -7   2  15        1.92        2.92      4.56 o 
  -6   2  15      515.48      500.60     16.80 o 
  -5   2  15      149.90      133.08      7.36 o 
  -4   2  15        3.34        3.38      5.03 o 
  -3   2  15       18.52        8.11      5.03 o 
  -2   2  15         .81       -5.55      5.55 o 
  -1   2  15       45.44       47.38      6.55 o 
   0   2  15       17.12       14.45     14.61 o 
   1   2  15      127.72       96.08     10.24 o 
   2   2  15      233.61      231.52     13.60 o 
   3   2  15       16.97       -7.67     10.50 o 
 -11   3  15       36.52       17.06     16.80 o 
 -10   3  15         .37        1.82      7.85 o 
  -9   3  15      353.07      332.44     13.57 o 
  -8   3  15       57.73       44.52     16.80 o 
  -7   3  15       53.85       33.70      8.13 o 
  -6   3  15       30.72       15.62      9.48 o 
  -5   3  15      101.02       97.19     15.34 o 
  -4   3  15       22.24        9.36      7.89 o 
  -3   3  15         .10       -6.28     15.16 o 
  -2   3  15      537.29      524.07     25.38 o 
  -1   3  15      181.22      140.10     11.14 o 
 -16   0  16      350.01      342.57     28.12 o 
 -14   0  16       99.84       74.50     12.05 o 
 -12   0  16      241.27      261.49     15.34 o 
 -10   0  16      114.78      122.71     10.23 o 
  -8   0  16      209.76      207.44     10.59 o 
  -6   0  16      496.60      502.53     15.70 o 
  -4   0  16       87.62       74.14      6.57 o 
  -2   0  16     2327.00     2482.69    100.80 o 
   0   0  16      277.03      288.52     19.72 o 
   2   0  16      631.18      658.47     41.27 o 
 -16   1  16       18.00        7.90     12.27 o 
 -15   1  16      735.78      741.96     24.79 o 
 -14   1  16       60.55       40.19      7.96 o 
 -13   1  16       18.74       -4.43      7.67 o 
 -12   1  16        6.62       15.75      6.44 o 
 -11   1  16      222.57      205.05     11.32 o 
 -10   1  16       17.65       13.79      7.85 o 
  -9   1  16      158.90      140.85      7.19 o 
  -8   1  16        9.79        8.77      3.85 o 
  -7   1  16       70.48       64.39      8.03 o 
  -6   1  16      210.76      199.00      7.61 o 
  -5   1  16        1.85        2.56      3.87 o 
  -4   1  16      674.83      672.13     18.08 o 
  -3   1  16       48.79       32.30      5.55 o 
  -2   1  16       31.08        7.82      5.77 o 
  -1   1  16        3.25       12.45      6.75 o 
   0   1  16     1561.51     1634.14     53.32 o 
   1   1  16      565.86      601.10     23.56 o 
   2   1  16      670.12      709.03     26.46 o 
   3   1  16        7.77       -8.40     10.50 o 
 -14   2  16        1.67        6.98     10.27 o 
 -13   2  16      830.78      828.33     29.29 o 
 -12   2  16       85.41       82.50     12.05 o 
 -11   2  16      221.97      225.70     12.72 o 
 -10   2  16       20.62       15.92      8.60 o 
  -9   2  16      110.22       91.93      7.16 o 
  -8   2  16      262.66      257.28      9.48 o 
  -7   2  16       18.55       13.41      5.30 o 
  -6   2  16       33.92       19.80      5.92 o 
  -5   2  16         .17        4.84      4.89 o 
  -4   2  16      325.26      342.05     12.81 o 
  -3   2  16      113.61       78.03      7.81 o 
  -2   2  16       79.87       61.54     16.07 o 
  -1   2  16       49.38       43.62     11.14 o 
   0   2  16       10.24        8.87      9.03 o 
   1   2  16        2.42        9.36      9.42 o 
  -9   3  16      135.74      120.66     10.79 o 
  -8   3  16        3.45        4.07      8.11 o 
  -7   3  16      139.70      119.28     11.41 o 
  -6   3  16       66.69       74.98     12.78 o 
  -5   3  16         .01        1.71     16.62 o 
  -4   3  16       12.86       10.77     10.33 o 
 -15   0  17       14.47         .00     11.32 o 
 -13   0  17        2.53       -7.30      9.86 o 
 -11   0  17         .76       -1.10      8.03 o 
  -9   0  17       12.31        8.77      7.30 o 
  -7   0  17      636.47      621.22     24.47 o 
  -5   0  17       64.41       55.51      8.77 o 
  -3   0  17      163.61      132.57     15.34 o 
  -1   0  17      908.63      933.84     54.78 o 
   1   0  17       57.42       63.55     17.16 o 
 -15   1  17      124.44      107.49     12.55 o 
 -14   1  17       83.26       69.15     10.60 o 
 -13   1  17       16.99       30.76      9.21 o 
 -12   1  17      125.53       91.26     13.33 o 
 -11   1  17       52.52       42.03     19.54 o 
 -10   1  17      482.69      487.23     18.26 o 
  -9   1  17      132.66      134.23      8.07 o 
  -8   1  17      497.30      527.75     16.80 o 
  -7   1  17       93.70       76.67      5.81 o 
  -6   1  17       84.96       75.83      6.32 o 
  -5   1  17      147.31      122.67      7.73 o 
  -4   1  17     1382.04     1465.50     43.16 o 
  -3   1  17       93.41       80.52      9.46 o 
  -2   1  17       13.18       -1.51     11.14 o 
  -1   1  17       13.26       13.41      7.89 o 
   0   1  17      272.73      270.78     25.02 o 
   1   1  17       70.25       72.79     10.06 o 
 -13   2  17       27.07       34.58      9.83 o 
 -12   2  17      479.49      514.52     21.18 o 
 -11   2  17      229.61      215.49     13.76 o 
 -10   2  17      204.21      185.97     12.98 o 
  -9   2  17      136.10      120.26     24.65 o 
  -8   2  17      537.25      531.07     16.49 o 
  -7   2  17      101.76       89.54      8.63 o 
  -6   2  17     1591.34     1756.00     46.15 o 
  -5   2  17       20.70       19.80      6.96 o 
  -4   2  17        9.09       13.12      6.94 o 
  -3   2  17        7.36        8.19      7.33 o 
  -2   2  17     1156.92     1276.53     37.04 o 
  -1   2  17       33.50       40.01     15.89 o 
 -14   0  18       25.97      -12.05     12.05 o 
 -12   0  18     2652.15     2918.02    123.44 o 
 -10   0  18      847.60      905.35     34.33 o 
  -8   0  18      669.58      712.89     28.12 o 
  -6   0  18      763.95      869.56     38.35 o 
  -4   0  18      462.26      438.62     29.58 o 
  -2   0  18      264.36      217.30     20.82 o 
   0   0  18      107.57      101.53     17.53 o 
 -14   1  18      814.07      823.53     31.34 o 
 -13   1  18      155.14      136.73     12.27 o 
 -12   1  18      178.58      141.53     11.39 o 
 -11   1  18       84.32       89.37     10.44 o 
 -10   1  18      639.96      668.71     23.74 o 
  -9   1  18      436.64      462.39     16.76 o 
  -8   1  18      748.22      753.72     23.01 o 
  -7   1  18         .77         .99      6.92 o 
  -6   1  18       46.18       32.04      7.07 o 
  -5   1  18      298.37      263.13     13.04 o 
  -4   1  18      362.03      373.47     15.79 o 
  -3   1  18       15.51        4.00      8.51 o 
  -2   1  18      435.26      426.96     18.25 o 
  -1   1  18         .04         .10     10.62 o 
 -11   2  18      343.97      363.45     35.06 o 
 -10   2  18       74.48       58.70     10.61 o 
  -9   2  18       32.11       30.04      8.84 o 
  -8   2  18        2.10        5.79      8.32 o 
  -7   2  18      454.96      429.55     15.13 o 
  -6   2  18         .09       -4.53      9.42 o 
  -5   2  18        1.37       -4.70      9.66 o 
  -4   2  18      410.87      439.60     17.04 o 
 -13   0  19      176.12      147.18     16.07 o 
 -11   0  19      102.29      104.45     18.26 o 
  -9   0  19      264.91      276.46     15.70 o 
  -7   0  19       46.14       29.58     11.32 o 
  -5   0  19      689.33      695.72     42.00 o 
  -3   0  19       88.12       80.35     18.26 o 
 -12   1  19         .35         .33     10.79 o 
 -11   1  19      124.20      107.30     11.44 o 
 -10   1  19       43.96       34.94      8.79 o 
  -9   1  19        2.99       -7.64      8.48 o 
  -8   1  19         .46       -6.13      7.33 o 
  -7   1  19      316.20      312.97     15.56 o 
  -6   1  19        8.45        4.64     13.15 o 
  -5   1  19      358.27      323.85     23.74 o 
  -4   1  19       41.01       24.22     11.05 o 
 -10   0  20      358.20      289.25     38.71 o 
  -8   0  20      528.95      513.85     39.08 o 
                                                 
